# Supplementary material for: μ-Cyanido-κ2 C:N-dicyanido-κ2 C-bis­(N-ethyl­ethylenedi­amine-κ2 N,N′)copper(II)copper(I)
Source: Acta Crystallogr Sect E Struct Rep Online. 2014 Jan 31;70(Pt 2):m76–7. doi: 10.1107/S160053681400172X (PMC3998273; doi:10.1107/S160053681400172X)
Supplement: Supplementary file 1 [file e-70-00m76-sup1.cif]

##############################################################################
#                                                                            #
# This CIF contains the data in a paper accepted for publication in          #
# Acta Crystallographica Section E. It conforms to the requirements of       #
# Notes for Authors for Acta Crystallographica Section E, and has been       #
# peer reviewed under the auspices of the IUCr Commission on Journals.       #
#                                                                            #
# Full details of the Crystallographic Information File format               #
# are given in the paper "The Crystallographic Information File (CIF):       #
# a New Standard Archive File for Crystallography" by S. R. Hall, F. H.      #
# Allen and I. D. Brown [Acta Cryst. (1991), A47, 655-685].                  #
#                                                                            #
# The current version of the core CIF dictionary is obtainable from          #
# ftp://ftp.iucr.org/pub/cif_core.dic.                                       #
#                                                                            #
# Software is freely available for graphical display of the structure(s)     #
# in this CIF. For information consult the CIF software page                 #
# http://www.iucr.org/resources/cif/software.                                #
#                                                                            #
# This file may be used for bona fide research purposes within the           #
# scientific community so long as proper attribution is given to the journal # 
# article from which it was obtained.                                        #
#                                                                            #
##############################################################################
data_meed
_audit_creation_method     SHELXL-97
_journal_date_recd_electronic     2013-12-23
_journal_date_accepted     2014-01-23
_journal_name_full     'Acta Crystallographica, Section E'
_journal_year     2014
_journal_volume     70
_journal_issue      2
_journal_page_first     m76
_journal_page_last     m77
_journal_paper_category     QM
_journal_paper_doi     10.1107/S160053681400172X
_journal_coeditor_code     LH5680
_publ_contact_author_name     'Peter W. R. Corfield'
_publ_contact_author_address
; Department of Chemistry
 Fordham University
 441 East Fordham Road
 Bronx, NY 10458
 USA
;
_publ_contact_author_email     pcorfield@fordham.edu
_publ_contact_author_fax     '01(718)8174432'
_publ_contact_author_phone     '01(718)8174454'
_publ_section_title
;\
\m-Cyanido-\k^2^<i>C</i>:<i>N</i>-dicyanido-\k^2^<i>C</i>-bis(<i>N</i>-\
ethylethylenediamine-\k^2^<i>N</i>,<i>N</i>')copper(II)copper(I)
;
loop_
    _publ_author_name
    _publ_author_address
    'Corfield, Peter W. R.'
;
Department of Chemistry
Fordham University
441 East Fordham Road
Bronx, NY 10458
USA
;
    'Michalski, Joseph F.'
;
Department of Chemistry
Fordham University
441 East Fordham Road
Bronx, NY 10458
USA
;
data_I
_audit_creation_method     SHELXL-97
_database_code_depnum_ccdc_archive     'CCDC 983245'
_chemical_name_systematic
;\
\m-Cyanido-\k^2^<i>C</i>:<i>N</i>-dicyanido-\k^2^<i>C</i>-bis(<i>N</i>-\
ethylethylenediamine-\k^2^<i>N</i>,<i>N</i>')copper(II)copper(I)
;
_chemical_name_common
;
;
_chemical_formula_moiety     'C11 H24 Cu2 N7'
_chemical_formula_sum     'C11 H24 Cu2 N7'
_chemical_formula_iupac     '[Cu2 (C N)3 (C4 H12 N2)2]'
_chemical_formula_weight     381.45
_symmetry_space_group_name_H-M     'C 2/c'
_space_group_crystal_system     monoclinic
_space_group_name_Hall     '-C 2yc'
loop_
    _symmetry_equiv_pos_as_xyz
    'x, y, z'
    'x, -y, z+1/2'
    'x+1/2, y+1/2, z'
    'x+1/2, -y+1/2, z+1/2'
    '-x, -y, -z'
    '-x, y, -z-1/2'
    '-x+1/2, -y+1/2, -z'
    '-x+1/2, y+1/2, -z-1/2'
_cell_length_a     11.4250(10)
_cell_length_b     9.679(2)
_cell_length_c     15.205(3)
_cell_angle_alpha     90.00
_cell_angle_beta     91.520(10)
_cell_angle_gamma     90.00
_cell_volume     1680.8(5)
_cell_formula_units_Z     4
_cell_measurement_reflns_used     25
_cell_measurement_theta_min     4.98
_cell_measurement_theta_max     19.07
_cell_measurement_temperature     301(2)
_exptl_crystal_description     'block'
_exptl_crystal_colour     'dark blue'
_exptl_crystal_size_max     0.33
_exptl_crystal_size_mid     0.30
_exptl_crystal_size_min     0.30
_exptl_crystal_density_diffrn     1.507
_exptl_crystal_density_meas     1.497(2)
_exptl_crystal_density_method
;
Flotation in 1,2-dibromopropane/toluene mixtures.
Four independent determinations were made.
The observed density measurements were systematically 0.7% low, perhaps
due to the presence of occlusions in crystals that were large enough to use
for density measurements.
;
_exptl_crystal_F_000     788
_exptl_absorpt_coefficient_mu     2.532
_exptl_absorpt_correction_type     integration
_exptl_absorpt_process_details     '(Busing & Levy, 1957)'
_exptl_absorpt_correction_T_min     0.5285
_exptl_absorpt_correction_T_max     0.5868
_diffrn_ambient_temperature     301(2)
_diffrn_radiation_type     MoK\a
_diffrn_radiation_wavelength     0.71070
_diffrn_radiation_source     'fine-focus sealed tube'
_diffrn_radiation_monochromator     graphite
_diffrn_measurement_device_type     'Enraf--Nonius CAD-4'
_diffrn_measurement_method     '\q/2\q scans'
_diffrn_reflns_number     3737
_diffrn_reflns_av_R_equivalents     0.0203
_diffrn_reflns_av_sigmaI/netI     0.0443
_diffrn_reflns_theta_min     2.68
_diffrn_reflns_theta_max     26.97
_diffrn_reflns_theta_full     26.97
_diffrn_measured_fraction_theta_max     1.000
_diffrn_measured_fraction_theta_full     1.000
_diffrn_reflns_limit_h_min     -14
_diffrn_reflns_limit_h_max     14
_diffrn_reflns_limit_k_min     -1
_diffrn_reflns_limit_k_max     12
_diffrn_reflns_limit_l_min     -19
_diffrn_reflns_limit_l_max     19
_diffrn_standards_number     3
_diffrn_standards_interval_time     120
_diffrn_standards_decay_%     2.3(6)
loop_
    _diffrn_standard_refln_index_h
    _diffrn_standard_refln_index_k
    _diffrn_standard_refln_index_l
    -1 3 -1
    10 0 0
    0 4 0
_refine_special_details
;
Refinement of <i>F</i>^2^ against ALL reflections. The weighted <i>R</i>-factor
<i>wR</i> and goodness of fit <i>S</i> are based on <i>F</i>^2^, conventional
<i>R</i>-factors <i>R</i> are based on <i>F</i>, with <i>F</i> set to zero for
negative <i>F</i>^2^. The threshold expression of <i>F</i>^2^ >
\s(<i>F</i>^2^) is used only for calculating <i>R</i>-factors(gt) <i>etc</i>.
and is not relevant to the choice of reflections for refinement.
<i>R</i>-factors based on <i>F</i>^2^ are statistically about twice as large
as those based on <i>F</i>, and <i>R</i>- factors based on ALL data will be
even larger.
;
_reflns_number_total     1835
_reflns_number_gt     1674
_reflns_threshold_expression     I>2\s(I)
_refine_ls_structure_factor_coef     Fsqd
_refine_ls_matrix_type     full
_refine_ls_R_factor_all     0.0231
_refine_ls_R_factor_gt     0.0199
_refine_ls_wR_factor_gt     0.0603
_refine_ls_wR_factor_ref     0.0616
_refine_ls_goodness_of_fit_ref     1.060
_refine_ls_restrained_S_all     1.060
_refine_ls_number_reflns     1835
_refine_ls_number_parameters     103
_refine_ls_number_restraints     0
_refine_ls_hydrogen_treatment     mixed
_refine_ls_weighting_scheme     calc
_refine_ls_weighting_details
         'calc w=1/[\s^2^(Fo^2^)+(0.0000P)^2^+0.2500P] where P=(Fo^2^+2Fc^2^)/3'
_atom_sites_solution_hydrogens     geom
_atom_sites_solution_primary     direct
_atom_sites_solution_secondary     difmap
_refine_ls_shift/su_max     0.001
_refine_ls_shift/su_mean     0.000
_refine_diff_density_max     0.217
_refine_diff_density_min     -0.253
_refine_ls_extinction_method     'SHELXL97 (Sheldrick, 2008)'
_refine_ls_extinction_coef     0.0078(4)
_refine_ls_extinction_expression
                                  'Fc^*^=kFc[1+0.001xFc^2^\l^3^/sin(2\q)]^-1/4^'
loop_
    _atom_type_symbol
    _atom_type_description
    _atom_type_scat_dispersion_real
    _atom_type_scat_dispersion_imag
    _atom_type_scat_source
    'Cu' 'Cu' 0.3201 1.2651
                         'International Tables Vol C Tables 4.2.6.8 and 6.1.1.4'
    'N' 'N' 0.0061 0.0033
                         'International Tables Vol C Tables 4.2.6.8 and 6.1.1.4'
    'C' 'C' 0.0033 0.0016
                         'International Tables Vol C Tables 4.2.6.8 and 6.1.1.4'
    'H' 'H' 0.0000 0.0000
                         'International Tables Vol C Tables 4.2.6.8 and 6.1.1.4'
_computing_data_collection     'CAD-4 Software (Enraf--Nonius, 1994)'
_computing_cell_refinement     'CAD-4 Software (Enraf--Nonius, 1994)'
_computing_data_reduction
;
data reduction followed procedures in Corfield <i>et al.</i> (1973);
data were averaged with a local version of SORTAV (Blessing, 1989)
;
_computing_structure_solution     'SHELXS97 (Sheldrick, 2008)'
_computing_structure_refinement     'SHELXL97 (Sheldrick, 2008)'
_computing_molecular_graphics     'ORTEPIII (Burnett & Johnson, 1996)'
_computing_publication_material     'SHELXL97 (Sheldrick, 2008)'
loop_
    _atom_site_type_symbol
    _atom_site_label
    _atom_site_fract_x
    _atom_site_fract_y
    _atom_site_fract_z
    _atom_site_U_iso_or_equiv
    _atom_site_adp_type
    _atom_site_calc_flag
    _atom_site_refinement_flags
    _atom_site_occupancy
    _atom_site_symmetry_multiplicity
    _atom_site_disorder_assembly
    _atom_site_disorder_group
    Cu Cu1 0.5000 -0.29790(3) 0.2500 0.04340(12) Uani d S 1 2 . .
    Cu Cu2 0.5000 0.24064(2) 0.2500 0.03031(11) Uani d S 1 2 . .
    C C1 0.5000 -0.0984(3) 0.2500 0.0443(5) Uani d S 1 2 . .
    N N1 0.5000 0.0193(2) 0.2500 0.0501(5) Uani d S 1 2 . .
    C C2 0.39932(15) -0.40213(16) 0.32653(12) 0.0440(4) Uani d . 1 1 . .
    N N2 0.34282(16) -0.46675(16) 0.37112(13) 0.0575(5) Uani d . 1 1 . .
    N N3 0.67206(12) 0.29094(15) 0.27009(10) 0.0403(3) Uani d . 1 1 . .
    H H3A 0.7170 0.2149 0.2662 0.048 Uiso calc R 1 1 A 1
    H H3B 0.697(2) 0.341(2) 0.2337(15) 0.061(7) Uiso d . 1 1 B 2
    C C4 0.68534(15) 0.35226(19) 0.35844(12) 0.0473(4) Uani d . 1 1 . .
    H H4A 0.6590 0.4475 0.3574 0.071 Uiso calc R 1 1 . .
    H H4B 0.7669 0.3505 0.3778 0.071 Uiso calc R 1 1 . .
    C C5 0.61299(16) 0.2693(2) 0.41977(11) 0.0472(4) Uani d . 1 1 . .
    H H5A 0.6443 0.1765 0.4254 0.071 Uiso calc R 1 1 . .
    H H5B 0.6142 0.3117 0.4776 0.071 Uiso calc R 1 1 . .
    N N6 0.49168(12) 0.26432(15) 0.38337(9) 0.0364(3) Uani d . 1 1 . .
    H H6 0.4663(16) 0.342(2) 0.3875(12) 0.037(5) Uiso d . 1 1 . .
    C C7 0.41570(17) 0.1642(2) 0.42882(12) 0.0498(4) Uani d . 1 1 . .
    H H7A 0.4491 0.0726 0.4232 0.075 Uiso calc R 1 1 . .
    H H7B 0.3394 0.1633 0.3993 0.075 Uiso calc R 1 1 . .
    C C8 0.3996(2) 0.1943(3) 0.52557(13) 0.0670(6) Uani d . 1 1 . .
    H H8A 0.4727 0.1814 0.5571 0.101 Uiso calc R 1 1 . .
    H H8B 0.3420 0.1326 0.5484 0.101 Uiso calc R 1 1 . .
    H H8C 0.3738 0.2880 0.5325 0.101 Uiso calc R 1 1 . .
loop_
    _atom_site_aniso_label
    _atom_site_aniso_U_11
    _atom_site_aniso_U_22
    _atom_site_aniso_U_33
    _atom_site_aniso_U_12
    _atom_site_aniso_U_13
    _atom_site_aniso_U_23
    Cu1 0.05315(19) 0.02439(17) 0.05233(19) 0.000 -0.00472(13) 0.000
    Cu2 0.03423(15) 0.02483(16) 0.03163(15) 0.000 -0.00377(10) 0.000
    C1 0.0654(15) 0.0304(12) 0.0371(11) 0.000 0.0031(10) 0.000
    N1 0.0788(16) 0.0256(10) 0.0459(12) 0.000 0.0021(11) 0.000
    C2 0.0481(9) 0.0245(7) 0.0590(10) 0.0064(6) -0.0022(8) -0.0026(7)
    N2 0.0607(10) 0.0387(9) 0.0736(12) 0.0045(7) 0.0129(9) 0.0000(7)
    N3 0.0357(7) 0.0411(8) 0.0437(8) 0.0017(5) -0.0054(6) 0.0045(6)
    C4 0.0412(8) 0.0456(10) 0.0543(10) -0.0025(7) -0.0134(7) -0.0085(7)
    C5 0.0468(10) 0.0560(10) 0.0381(8) 0.0080(8) -0.0121(7) -0.0049(7)
    N6 0.0409(7) 0.0319(7) 0.0361(7) 0.0072(5) -0.0033(5) -0.0012(5)
    C7 0.0598(11) 0.0481(10) 0.0418(9) -0.0038(8) 0.0055(8) 0.0033(8)
    C8 0.0762(14) 0.0834(17) 0.0418(11) 0.0022(12) 0.0074(10) 0.0042(10)
_geom_special_details
;
All e.s.d.'s (except the e.s.d. in the dihedral angle between two l.s. planes)
are estimated using the full covariance matrix. The cell e.s.d.'s are taken
into account individually in the estimation of e.s.d.'s in distances, angles
and torsion angles; correlations between e.s.d.'s in cell parameters are only
used when they are defined by crystal symmetry. An approximate (isotropic)
treatment of cell e.s.d.'s is used for estimating e.s.d.'s involving l.s.
planes.
;
loop_
    _geom_bond_atom_site_label_1
    _geom_bond_atom_site_label_2
    _geom_bond_site_symmetry_2
    _geom_bond_distance
    _geom_bond_publ_flag
    Cu1 C1 . 1.931(3) y
    Cu1 C2 6_656 1.9406(18) ?
    Cu1 C2 . 1.9406(18) y
    Cu2 N3 . 2.0403(14) y
    Cu2 N3 6_656 2.0403(14) ?
    Cu2 N6 . 2.0456(14) y
    Cu2 N6 6_656 2.0456(14) ?
    Cu2 N1 . 2.142(2) y
    C1 N1 . 1.139(4) y
    C2 N2 . 1.136(2) y
    N3 C4 . 1.473(2) ?
    N3 H3A . 0.9000 ?
    N3 H3B . 0.79(2) ?
    C4 C5 . 1.496(3) ?
    C4 H4A . 0.9700 ?
    C4 H4B . 0.9700 ?
    C5 N6 . 1.479(2) ?
    C5 H5A . 0.9700 ?
    C5 H5B . 0.9700 ?
    N6 C7 . 1.484(2) ?
    N6 H6 . 0.81(2) ?
    C7 C8 . 1.516(3) ?
    C7 H7A . 0.9700 ?
    C7 H7B . 0.9700 ?
    C8 H8A . 0.9600 ?
    C8 H8B . 0.9600 ?
    C8 H8C . 0.9600 ?
loop_
    _geom_angle_atom_site_label_1
    _geom_angle_atom_site_label_2
    _geom_angle_atom_site_label_3
    _geom_angle_site_symmetry_1
    _geom_angle_site_symmetry_3
    _geom_angle
    _geom_angle_publ_flag
    C1 Cu1 C2 . 6_656 121.32(5) ?
    C1 Cu1 C2 . . 121.32(5) ?
    C2 Cu1 C2 6_656 . 117.35(9) ?
    N3 Cu2 N3 . 6_656 152.39(8) ?
    N3 Cu2 N6 . . 83.96(6) ?
    N3 Cu2 N6 6_656 . 92.97(6) ?
    N3 Cu2 N6 . 6_656 92.97(6) ?
    N3 Cu2 N6 6_656 6_656 83.96(6) ?
    N6 Cu2 N6 . 6_656 167.13(8) ?
    N3 Cu2 N1 . . 103.81(4) ?
    N3 Cu2 N1 6_656 . 103.81(4) ?
    N6 Cu2 N1 . . 96.43(4) ?
    N6 Cu2 N1 6_656 . 96.43(4) ?
    N1 C1 Cu1 . . 180.0 ?
    C1 N1 Cu2 . . 180.0 ?
    N2 C2 Cu1 . . 177.74(15) ?
    C4 N3 Cu2 . . 107.96(10) ?
    C4 N3 H3A . . 110.1 ?
    Cu2 N3 H3A . . 110.1 ?
    C4 N3 H3B . . 111.2(17) ?
    Cu2 N3 H3B . . 114.1(18) ?
    H3A N3 H3B . . 103.4 ?
    N3 C4 C5 . . 107.87(14) ?
    N3 C4 H4A . . 110.1 ?
    C5 C4 H4A . . 110.1 ?
    N3 C4 H4B . . 110.1 ?
    C5 C4 H4B . . 110.1 ?
    H4A C4 H4B . . 108.4 ?
    N6 C5 C4 . . 108.17(14) ?
    N6 C5 H5A . . 110.1 ?
    C4 C5 H5A . . 110.1 ?
    N6 C5 H5B . . 110.1 ?
    C4 C5 H5B . . 110.1 ?
    H5A C5 H5B . . 108.4 ?
    C5 N6 C7 . . 113.62(14) ?
    C5 N6 Cu2 . . 107.86(10) ?
    C7 N6 Cu2 . . 115.57(11) ?
    C5 N6 H6 . . 106.0(13) ?
    C7 N6 H6 . . 110.8(13) ?
    Cu2 N6 H6 . . 102.0(13) ?
    N6 C7 C8 . . 114.45(17) ?
    N6 C7 H7A . . 108.6 ?
    C8 C7 H7A . . 108.6 ?
    N6 C7 H7B . . 108.6 ?
    C8 C7 H7B . . 108.6 ?
    H7A C7 H7B . . 107.6 ?
    C7 C8 H8A . . 109.5 ?
    C7 C8 H8B . . 109.5 ?
    H8A C8 H8B . . 109.5 ?
    C7 C8 H8C . . 109.5 ?
    H8A C8 H8C . . 109.5 ?
    H8B C8 H8C . . 109.5 ?
loop_
    _geom_torsion_atom_site_label_1
    _geom_torsion_atom_site_label_2
    _geom_torsion_atom_site_label_3
    _geom_torsion_atom_site_label_4
    _geom_torsion_site_symmetry_1
    _geom_torsion_site_symmetry_2
    _geom_torsion_site_symmetry_3
    _geom_torsion_site_symmetry_4
    _geom_torsion
    _geom_torsion_publ_flag
    N3 C4 C5 N6 . . . . -54.69(18) ?
    C5 N6 C7 C8 . . . . 61.5(2) ?
loop_
    _geom_hbond_atom_site_label_D
    _geom_hbond_atom_site_label_H
    _geom_hbond_atom_site_label_A
    _geom_hbond_site_symmetry_A
    _geom_hbond_distance_DH
    _geom_hbond_distance_HA
    _geom_hbond_distance_DA
    _geom_hbond_angle_DHA
    N3 H3B N2 6_666 0.79(2) 2.49(2) 3.181(2) 147(2)
    N6 H6 N2 1_565 0.81(2) 2.34(2) 3.112(2) 160.9(17)
_iucr_refine_instructions_details
;
TITL MEEDCu Final Cycles refine 2 of the NH atoms
CELL 0.7107 11.425 9.679 15.205 90 91.52 90
ZERR 4 .001 .002 .003 0.0 .01 0.0
LATT 7
SYMM x, -y, 0.5+z
SFAC Cu N C H
UNIT 8 28 44 96
MORE 2
TEMP 28
SIZE 0.3 0.3 0.33
EQIV $1 1-x,1+y,0.5-z
EQIV $2 x,1+y,z
EQIV $3 1-x,y,0.5-z
HTAB N3  N2_$1
HTAB N6  N2_$2
RTAB Hang H3B N2_$1 C2_$1
RTAB Hang H6 N2_$2 C2_$2
RTAB Hang H3B N2_$1 H6_$3
RTAB Hdst H3B H6_$3
MPLA 4 N3 N6 N3_$3 N6_$3 Cu2 N1 C1 Cu1 C7 C8
MPLA 3 C1 C2 C2_$3 Cu1 N1 Cu2
MPLA 3 H3B H6 N2_$1 C2_$1 Cu1_$1
CONF N3 C4 C5 N6
CONF C5 N6 C7 C8
BOND $H
ACTA
L.S. 10
WGHT    0.000000    0.250000
EXTI    0.007806
FVAR       0.57999
CU1   1   10.500000   -0.297895   10.250000    10.50000    0.05315    0.02439 =
         0.05233    0.00000   -0.00472    0.00000
CU2   1   10.500000    0.240635   10.250000    10.50000    0.03423    0.02483 =
         0.03163    0.00000   -0.00377    0.00000
C1    3   10.500000   -0.098385   10.250000    10.50000    0.06542    0.03036 =
         0.03712    0.00000    0.00311    0.00000
N1    2   10.500000    0.019305   10.250000    10.50000    0.07884    0.02562 =
         0.04591    0.00000    0.00206    0.00000
C2    3    0.399322   -0.402125    0.326528    11.00000    0.04810    0.02455 =
         0.05903   -0.00261   -0.00219    0.00636
N2    2    0.342821   -0.466749    0.371118    11.00000    0.06072    0.03874 =
         0.07355   -0.00001    0.01291    0.00449
N3    2    0.672059    0.290938    0.270088    11.00000    0.03570    0.04114 =
         0.04370    0.00453   -0.00543    0.00168
PART 1
AFIX  23
H3A   4    0.716975    0.214902    0.266229    11.00000   -1.20000
HDUM  4    0.694532    0.351779    0.229078    10.00000   -1.20000
AFIX   0
PART 2
H3B   4    0.697342    0.340633    0.233713    11.00000    0.06118
PART 0
C4    3    0.685344    0.352259    0.358435    11.00000    0.04115    0.04556 =
         0.05430   -0.00854   -0.01340   -0.00255
AFIX  23
H4A   4    0.659024    0.447539    0.357416    11.00000   -1.50000
H4B   4    0.766929    0.350510    0.377757    11.00000   -1.50000
AFIX   0
C5    3    0.612989    0.269266    0.419768    11.00000    0.04678    0.05597 =
         0.03814   -0.00492   -0.01205    0.00795
AFIX  23
H5A   4    0.644348    0.176461    0.425382    11.00000   -1.50000
H5B   4    0.614172    0.311664    0.477589    11.00000   -1.50000
AFIX   0
N6    2    0.491677    0.264316    0.383374    11.00000    0.04090    0.03188 =
         0.03610   -0.00116   -0.00333    0.00724
H6    4    0.466311    0.341971    0.387496    11.00000    0.03744
C7    3    0.415696    0.164176    0.428822    11.00000    0.05985    0.04809 =
         0.04182    0.00332    0.00547   -0.00379
AFIX  23
H7A   4    0.449078    0.072557    0.423190    11.00000   -1.50000
H7B   4    0.339381    0.163338    0.399308    11.00000   -1.50000
AFIX   0
C8    3    0.399578    0.194307    0.525571    11.00000    0.07616    0.08338 =
         0.04179    0.00416    0.00735    0.00221
AFIX 137
H8A   4    0.472669    0.181421    0.557109    11.00000   -1.50000
H8B   4    0.342045    0.132589    0.548410    11.00000   -1.50000
H8C   4    0.373810    0.287994    0.532472    11.00000   -1.50000
FMAP -2
HKLF 4
REM  MEEDCu Final Cycles refine 2 of the NH atoms
REM R1 =  0.0199 for   1674 Fo > 4sig(Fo)  and  0.0231 for all   1835 data
REM    103 parameters refined using      0 restraints
END
WGHT      0.0000      0.2464
REM Highest difference peak  0.214,  deepest hole -0.246,  1-sigma level  0.057
Q1    1   0.5422 -0.2326  0.2730  11.00000  0.05   -0.25
Q2    1   0.4185 -0.3875  0.2779  11.00000  0.05    0.21
Q3    1   0.5471  0.2724  0.2698  11.00000  0.05   -0.21
Q4    1   0.7091  0.2620  0.3535  11.00000  0.05   -0.20
Q5    1   0.5017  0.2211  0.3401  11.00000  0.05    0.20
Q6    1   0.5000  0.0835  0.2500  10.50000  0.05    0.19
Q7    1   0.5000  0.1829  0.2500  10.50000  0.05   -0.19
Q8    1   0.4567 -0.0596  0.2640  11.00000  0.05    0.19
Q9    1   0.6494  0.2318  0.3408  11.00000  0.05   -0.18
Q10   1   0.6077  0.2926  0.2488  11.00000  0.05    0.18
Q11   1   0.3474 -0.4530  0.3248  11.00000  0.05    0.17
Q12   1   0.4229 -0.1696  0.2739  11.00000  0.05    0.17
Q13   1   0.3832 -0.4739  0.3793  11.00000  0.05    0.17
Q14   1   0.4821  0.2435  0.2900  11.00000  0.05   -0.17
Q15   1   0.6347 -0.1927  0.3019  11.00000  0.05   -0.17
Q16   1   0.4615  0.2110  0.4081  11.00000  0.05    0.16
Q17   1   0.4590  0.3144  0.2740  11.00000  0.05    0.16
Q18   1   0.4582 -0.2363  0.2793  11.00000  0.05    0.16
Q19   1   0.4811  0.4553  0.3235  11.00000  0.05    0.15
Q20   1   0.5501  0.2583  0.4038  11.00000  0.05    0.15
;
