# Supplementary material for: μ-Cyanido-κ2 C:N-dicyanido-κ2 C-bis­(N-ethyl­ethylenedi­amine-κ2 N,N′)copper(II)copper(I)
Source: Acta Crystallogr Sect E Struct Rep Online. 2014 Jan 31;70(Pt 2):m76–7. doi: 10.1107/S160053681400172X (PMC3998273; doi:10.1107/S160053681400172X)
Supplement: Supplementary file 2 [file e-70-00m76-Isup2.hkl]

# 
# h,k,l, Fc-squared, Fo-squared, sigma(Fo-squared) and status flag 
# 
data_I
_shelx_title ' MEEDCu Final Cycles refine 2 of the NH atoms' 
_shelx_refln_list_code          4 
_shelx_F_calc_maximum      317.82 
_exptl_crystal_F_000       788.00 
_reflns_d_resolution_high  0.7835 
 
loop_ 
 _symmetry_equiv_pos_as_xyz 
 'x, y, z' 
 'x, -y, z+1/2' 
 'x+1/2, y+1/2, z' 
 'x+1/2, -y+1/2, z+1/2' 
 '-x, -y, -z' 
 '-x, y, -z-1/2' 
 '-x+1/2, -y+1/2, -z' 
 '-x+1/2, y+1/2, -z-1/2' 
 
_cell_length_a    11.4250 
_cell_length_b     9.6790 
_cell_length_c    15.2050 
_cell_angle_alpha  90.000 
_cell_angle_beta   91.520 
_cell_angle_gamma  90.000 
 
_shelx_F_squared_multiplier     1.000 
 
loop_ 
 _refln_index_h 
 _refln_index_k 
 _refln_index_l 
 _refln_F_squared_calc 
 _refln_F_squared_meas 
 _refln_F_squared_sigma 
 _refln_observed_status 
   2   0   0    76552.62    84235.52   3401.69 o 
   4   0   0    13207.74    12958.21    521.54 o 
   6   0   0    35895.45    37403.23   1501.34 o 
   8   0   0    11856.42    12125.24    491.97 o 
  10   0   0     8916.70     8920.54    366.40 o 
  12   0   0     3898.81     3778.10    164.04 o 
  14   0   0      381.66      364.65     20.97 o 
   1   1   0      865.29     1055.04     43.55 o 
   3   1   0     7027.72     7905.77    318.73 o 
   5   1   0      285.11      281.58     15.86 o 
   7   1   0      332.47      332.15     18.21 o 
   9   1   0       32.96       35.14      6.15 o 
  11   1   0       53.98       60.56      7.34 o 
  13   1   0        1.09       -2.38     12.22 o 
   0   2   0   101011.82    89474.36   3620.20 o 
   2   2   0    39012.21    40332.32   1650.77 o 
   4   2   0    18978.03    18854.47    757.94 o 
   6   2   0    13262.34    13351.71    539.39 o 
   8   2   0     7753.68     7851.56    321.44 o 
  10   2   0     5615.76     5666.97    236.58 o 
  12   2   0     1792.06     1778.94     85.09 o 
  14   2   0      373.55      377.55     22.79 o 
   1   3   0     3306.46     3346.67    136.96 o 
   3   3   0     3565.07     3582.36    146.98 o 
   5   3   0     7600.35     7737.97    314.48 o 
   7   3   0     1358.72     1406.60     63.72 o 
   9   3   0      346.05      323.92     18.39 o 
  11   3   0      363.60      364.77     20.71 o 
  13   3   0        1.11       10.70     20.10 o 
   0   4   0    22042.24    21647.66    869.95 o 
   2   4   0    17210.51    17373.88    699.14 o 
   4   4   0    10882.80    10850.29    439.05 o 
   6   4   0    11658.09    11914.70    483.08 o 
   8   4   0     5678.06     5743.47    238.41 o 
  10   4   0     1373.39     1391.25     67.74 o 
  12   4   0      886.11      882.55     48.84 o 
   1   5   0     3019.22     3126.85    130.20 o 
   3   5   0     1046.51      993.17     46.04 o 
   5   5   0     5445.91     5504.89    226.90 o 
   7   5   0     2298.94     2420.24    105.74 o 
   9   5   0       29.66       39.90      6.57 o 
  11   5   0      106.31      102.20      8.98 o 
  13   5   0       63.85       55.06      9.04 o 
   0   6   0     1930.32     2086.60     89.86 o 
   2   6   0     4507.32     4709.94    194.83 o 
   4   6   0     2225.07     2249.89     97.68 o 
   6   6   0     1172.71     1172.15     57.16 o 
   8   6   0     2125.69     2198.86     98.83 o 
  10   6   0      724.06      705.80     39.00 o 
  12   6   0      188.38      192.88     12.34 o 
   1   7   0     2439.93     2416.77    104.67 o 
   3   7   0      609.49      605.61     32.25 o 
   5   7   0      211.26      209.99     12.37 o 
   7   7   0      519.54      528.81     29.85 o 
   9   7   0      181.00      174.42     10.82 o 
  11   7   0       64.82       62.64      8.56 o 
   0   8   0      206.20      189.31     10.65 o 
   2   8   0      383.84      405.78     23.12 o 
   4   8   0      448.50      425.75     23.69 o 
   6   8   0      211.34      201.70     11.30 o 
   8   8   0      192.35      224.23     13.06 o 
  10   8   0      159.22      140.27     10.85 o 
   1   9   0      153.16      191.36     11.36 o 
   3   9   0       47.98       62.05      7.55 o 
   5   9   0      219.25      235.07     14.34 o 
   7   9   0       22.80       41.32      7.82 o 
   9   9   0        1.62       34.81      8.29 o 
   0  10   0       58.39       46.35      7.08 o 
   2  10   0       59.13       62.88      7.37 o 
   4  10   0        0.49        9.07      9.42 o 
   6  10   0        4.23      -22.89     22.89 o 
   8  10   0        6.97        2.41     10.79 o 
   1  11   0       77.10      101.62      9.22 o 
   3  11   0      326.67      317.24     17.61 o 
   5  11   0       35.70       48.55      8.47 o 
   0  12   0        0.59      -15.07     20.57 o 
   2  12   0       32.36       10.61     22.74 o 
 -13   1   1       37.27       30.89      7.52 o 
 -11   1   1      544.87      543.85     30.92 o 
  -9   1   1       10.39        8.95      7.88 o 
  -7   1   1      378.73      394.82     22.08 o 
  -5   1   1      470.33      418.99     22.07 o 
  -3   1   1     5361.96     5579.70    225.76 o 
  -1   1   1     8802.87     8850.03    355.40 o 
   1   1   1     3168.65     3083.71    124.71 o 
   3   1   1        0.12       36.03      3.30 o 
   5   1   1     7589.28     7945.72    321.98 o 
   7   1   1      340.68      407.21     22.83 o 
   9   1   1       10.42        9.25      5.74 o 
  11   1   1      405.15      414.83     23.27 o 
  13   1   1       85.05       76.06      8.59 o 
 -14   2   1       55.26       55.33      8.71 o 
 -12   2   1       17.91       25.77      7.16 o 
 -10   2   1      671.67      717.67     39.15 o 
  -8   2   1     2340.41     2375.50    102.87 o 
  -6   2   1      232.27      216.68     12.17 o 
  -4   2   1      267.05      232.21     12.95 o 
  -2   2   1       69.14      124.59      7.14 o 
   0   2   1     2107.07     2372.18     97.09 o 
   2   2   1    36088.32    36621.54   1502.98 o 
   4   2   1     1067.43      988.80     43.92 o 
   6   2   1       19.92       39.78      4.58 o 
   8   2   1      790.83      834.35     42.57 o 
  10   2   1       99.18       98.78      8.03 o 
  12   2   1      277.14      284.86     15.94 o 
  14   2   1      111.07      106.33     10.02 o 
 -13   3   1      105.89       79.48      9.19 o 
 -11   3   1      656.50      634.84     36.56 o 
  -9   3   1      767.15      773.38     41.82 o 
  -7   3   1     1301.92     1343.50     61.24 o 
  -5   3   1     1421.06     1406.07     61.74 o 
  -3   3   1      138.91      146.48      8.72 o 
  -1   3   1     8853.34     8917.06    359.74 o 
   1   3   1    16306.15    16441.46    660.86 o 
   3   3   1      497.84      513.68     25.15 o 
   5   3   1     1217.20     1198.94     53.48 o 
   7   3   1     2577.66     2566.06    109.95 o 
   9   3   1      856.88      874.92     46.20 o 
  11   3   1      655.02      667.70     37.66 o 
  13   3   1      335.03      308.82     18.09 o 
 -12   4   1       79.40       58.39      8.83 o 
 -10   4   1      880.53      858.03     46.97 o 
  -8   4   1     3815.32     3903.02    164.98 o 
  -6   4   1     1735.25     1703.74     75.22 o 
  -4   4   1     6683.21     6656.63    271.33 o 
  -2   4   1     7004.01     7036.12    285.61 o 
   0   4   1      740.66      660.82     31.12 o 
   2   4   1    17457.21    17599.55    708.23 o 
   4   4   1    12774.19    12923.48    522.03 o 
   6   4   1     1256.56     1335.14     60.99 o 
   8   4   1     1195.52     1211.35     58.65 o 
  10   4   1      547.00      519.96     29.11 o 
  12   4   1      327.74      303.26     17.76 o 
 -13   5   1      267.79      261.96     15.17 o 
 -11   5   1      378.19      356.88     19.63 o 
  -9   5   1     1632.16     1662.20     77.69 o 
  -7   5   1     1368.50     1415.18     65.87 o 
  -5   5   1     2360.52     2427.36    104.21 o 
  -3   5   1    14723.39    15289.87    617.17 o 
  -1   5   1     8834.53     8991.00    364.71 o 
   1   5   1     3269.61     3393.13    140.90 o 
   3   5   1     4599.33     4700.87    193.62 o 
   5   5   1     4404.28     4346.63    180.63 o 
   7   5   1     4180.26     4121.10    173.59 o 
   9   5   1     1875.40     1866.95     85.85 o 
  11   5   1      675.90      689.10     39.86 o 
  13   5   1      338.33      342.13     20.64 o 
 -12   6   1      270.74      279.46     15.73 o 
 -10   6   1      501.59      533.87     30.00 o 
  -8   6   1     1586.19     1565.02     73.90 o 
  -6   6   1     5149.66     5153.20    214.76 o 
  -4   6   1     6841.81     6893.15    282.87 o 
  -2   6   1     3944.72     3783.77    157.93 o 
   0   6   1     6629.09     6475.75    265.22 o 
   2   6   1     9854.00     9897.85    402.32 o 
   4   6   1     6612.48     6662.23    273.72 o 
   6   6   1     2633.53     2634.82    114.40 o 
   8   6   1     1892.81     1842.36     84.90 o 
  10   6   1      721.01      738.39     40.99 o 
  12   6   1      195.50      199.93     12.55 o 
 -11   7   1      500.75      498.48     28.74 o 
  -9   7   1      510.46      555.25     31.81 o 
  -7   7   1     1407.02     1360.62     66.41 o 
  -5   7   1     5115.19     5195.73    217.00 o 
  -3   7   1     7130.45     7244.26    297.98 o 
  -1   7   1     5040.82     5029.98    208.89 o 
   1   7   1     4493.53     4513.99    188.32 o 
   3   7   1     2556.87     2662.66    114.84 o 
   5   7   1     3352.17     3204.03    137.65 o 
   7   7   1     5059.84     4998.15    210.58 o 
   9   7   1     1597.68     1612.65     77.75 o 
  11   7   1      308.60      315.70     18.00 o 
 -10   8   1      260.55      276.42     15.14 o 
  -8   8   1      732.82      704.58     39.92 o 
  -6   8   1      503.05      506.66     29.43 o 
  -4   8   1      908.15      902.34     47.57 o 
  -2   8   1     1922.49     1930.59     87.03 o 
   0   8   1      967.45     1024.11     51.46 o 
   2   8   1     1298.66     1325.12     63.13 o 
   4   8   1     1980.61     1973.70     89.38 o 
   6   8   1       98.61       97.50      7.85 o 
   8   8   1      272.78      287.14     16.27 o 
  10   8   1      726.71      714.70     41.35 o 
  -9   9   1     1640.29     1678.46     83.87 o 
  -7   9   1     1981.88     1931.06     91.85 o 
  -5   9   1     2398.63     2437.99    110.29 o 
  -3   9   1     6038.15     6079.92    254.29 o 
  -1   9   1     8133.68     7786.28    321.97 o 
   1   9   1     5594.28     5388.71    226.03 o 
   3   9   1     6048.68     6001.84    251.28 o 
   5   9   1     3892.30     3743.11    162.20 o 
   7   9   1     1897.35     1869.82     89.33 o 
   9   9   1     2040.01     1986.54     96.58 o 
  -8  10   1       90.82       43.59      8.86 o 
  -6  10   1      389.24      435.92     25.41 o 
  -4  10   1      751.79      724.25     40.82 o 
  -2  10   1      339.73      368.64     20.41 o 
   0  10   1      354.16      375.73     22.10 o 
   2  10   1      575.10      569.38     32.35 o 
   4  10   1      267.34      279.32     15.47 o 
   6  10   1      216.63      219.00     12.82 o 
   8  10   1      228.18      232.15     13.83 o 
  -5  11   1     1096.82     1130.95     62.37 o 
  -3  11   1     1507.94     1533.82     77.15 o 
  -1  11   1     2388.55     2331.23    107.62 o 
   1  11   1     2949.13     2865.49    129.32 o 
   3  11   1     2266.81     2220.18    104.24 o 
   5  11   1     1216.41     1253.81     67.66 o 
  -2  12   1        6.38       16.05      7.79 o 
   0  12   1       87.11       65.02      8.65 o 
   2  12   1        0.32       -1.90     21.26 o 
 -14   0   2      185.13      175.99     11.72 o 
 -12   0   2     2795.25     2761.60    123.64 o 
 -10   0   2     3685.15     3788.62    161.50 o 
  -8   0   2     6103.22     6117.41    251.87 o 
  -6   0   2    34341.11    34771.33   1396.22 o 
  -4   0   2    33358.20    34282.55   1374.99 o 
  -2   0   2    26109.84    25369.52   1043.82 o 
   0   0   2    57714.80    61650.22   2491.12 o 
   2   0   2    37494.86    40191.05   1638.64 o 
   4   0   2    70994.35    70561.29   2878.90 o 
   6   0   2    36236.14    36935.29   1482.89 o 
   8   0   2     8450.74     8338.43    340.68 o 
  10   0   2     4594.64     4711.30    198.24 o 
  12   0   2     2085.23     2093.49     96.90 o 
  14   0   2     1142.96     1132.89     63.60 o 
 -13   1   2        0.62        3.54     12.25 o 
 -11   1   2       87.68       96.57      7.91 o 
  -9   1   2       67.56       61.31      6.72 o 
  -7   1   2        0.56        3.81      5.68 o 
  -5   1   2       46.92       40.97      3.87 o 
  -3   1   2     3215.78     3602.07    146.95 o 
  -1   1   2      420.90      318.03     15.50 o 
   1   1   2     2410.80     2654.56    107.96 o 
   3   1   2      143.31      162.04      9.28 o 
   5   1   2      882.48      956.18     43.24 o 
   7   1   2       94.83      103.10      6.33 o 
   9   1   2       93.27       92.92      7.26 o 
  11   1   2       36.27       34.78      9.13 o 
  13   1   2        2.07       -4.61     20.66 o 
 -14   2   2      363.37      373.32     20.97 o 
 -12   2   2     1510.05     1545.30     75.53 o 
 -10   2   2     1527.16     1596.69     74.82 o 
  -8   2   2     3564.41     3662.74    154.24 o 
  -6   2   2    12060.75    12116.66    490.08 o 
  -4   2   2    16325.21    16323.05    656.81 o 
  -2   2   2    32413.74    34236.75   1409.64 o 
   0   2   2    15453.72    14994.55    602.27 o 
   2   2   2     1167.48     1068.78     45.95 o 
   4   2   2    34739.50    34762.56   1394.73 o 
   6   2   2    25658.41    25692.20   1033.46 o 
   8   2   2     3707.90     3724.04    156.84 o 
  10   2   2     2453.56     2528.80    111.86 o 
  12   2   2     1543.91     1590.05     77.62 o 
  14   2   2      598.24      615.17     34.82 o 
 -13   3   2       94.02       90.89      9.04 o 
 -11   3   2      258.19      260.11     15.05 o 
  -9   3   2       50.27       53.90      6.72 o 
  -7   3   2     1311.99     1338.98     61.20 o 
  -5   3   2      266.56      242.81     13.93 o 
  -3   3   2     1047.31     1026.87     45.26 o 
  -1   3   2    31499.12    31675.62   1270.60 o 
   1   3   2     2807.96     2767.62    114.00 o 
   3   3   2      771.05      846.30     38.19 o 
   5   3   2     4333.86     4326.67    178.34 o 
   7   3   2      153.48      135.38      7.79 o 
   9   3   2      504.87      501.01     28.28 o 
  11   3   2      681.65      675.17     38.05 o 
  13   3   2       18.11       21.85      7.82 o 
 -12   4   2      836.03      810.65     45.29 o 
 -10   4   2     1132.57     1042.71     54.77 o 
  -8   4   2      572.77      682.37     35.69 o 
  -6   4   2     4458.09     4358.23    181.15 o 
  -4   4   2    17898.37    18304.08    737.45 o 
  -2   4   2    12117.28    12146.87    490.24 o 
   0   4   2    12579.87    12122.40    489.04 o 
   2   4   2     8065.79     7840.05    317.96 o 
   4   4   2     4721.52     4501.90    185.30 o 
   6   4   2    10994.09    10856.17    441.01 o 
   8   4   2     4753.88     4799.38    200.95 o 
  10   4   2      868.16      867.34     47.41 o 
  12   4   2      927.74      914.06     49.43 o 
 -13   5   2       84.75       71.03      9.54 o 
 -11   5   2      349.31      363.49     21.09 o 
  -9   5   2        2.49        4.37      7.82 o 
  -7   5   2      157.85      187.06     10.17 o 
  -5   5   2     2030.10     2021.20     88.10 o 
  -3   5   2     2145.43     2214.94     94.59 o 
  -1   5   2     4595.79     4711.49    193.70 o 
   1   5   2     2625.51     2572.05    108.27 o 
   3   5   2      197.05      165.57      8.69 o 
   5   5   2     2015.02     2014.67     88.03 o 
   7   5   2     1650.72     1692.42     76.99 o 
   9   5   2      167.36      171.26     10.08 o 
  11   5   2      124.31      140.68     10.20 o 
  13   5   2       29.92       35.76     11.62 o 
 -12   6   2      107.16      114.03     10.20 o 
 -10   6   2      376.25      361.25     19.78 o 
  -8   6   2      528.12      554.18     32.14 o 
  -6   6   2      240.54      257.36     14.19 o 
  -4   6   2     1031.96     1057.83     51.16 o 
  -2   6   2     2487.70     2499.04    107.06 o 
   0   6   2     3369.35     3337.51    139.98 o 
   2   6   2     2349.40     2371.01    101.74 o 
   4   6   2      615.86      577.59     32.67 o 
   6   6   2      925.52      884.35     46.12 o 
   8   6   2      819.86      846.66     45.95 o 
  10   6   2      573.36      566.00     32.02 o 
  12   6   2      539.49      510.20     29.64 o 
 -11   7   2       30.66       30.83      8.06 o 
  -9   7   2       78.05       79.36      8.03 o 
  -7   7   2      183.27      168.74     10.20 o 
  -5   7   2      329.70      339.40     19.43 o 
  -3   7   2      223.60      258.22     14.28 o 
  -1   7   2      582.92      660.36     35.85 o 
   1   7   2     1411.00     1315.28     61.48 o 
   3   7   2      272.58      256.88     15.26 o 
   5   7   2      659.56      650.17     34.99 o 
   7   7   2      339.80      344.09     19.93 o 
   9   7   2        9.91       17.27      7.19 o 
  11   7   2       75.12       80.01      9.16 o 
 -10   8   2       52.04       49.14      8.41 o 
  -8   8   2       43.88       57.02      7.79 o 
  -6   8   2        0.42       -5.80     17.09 o 
  -4   8   2       30.95       22.98      8.38 o 
  -2   8   2      334.33      280.83     18.06 o 
   0   8   2      172.66      176.69     10.02 o 
   2   8   2      153.33      167.93      9.75 o 
   4   8   2      129.75      122.51      8.33 o 
   6   8   2       45.93       36.48      6.45 o 
   8   8   2      158.89      168.96     10.71 o 
  10   8   2      128.39      122.36     10.23 o 
  -9   9   2        8.48       -5.05     24.35 o 
  -7   9   2       17.52       38.68     10.61 o 
  -5   9   2      110.75      109.36      8.62 o 
  -3   9   2      299.20      294.61     16.66 o 
  -1   9   2      150.53      179.67     10.59 o 
   1   9   2       39.69       47.78      6.96 o 
   3   9   2       67.35       89.85      8.18 o 
   5   9   2        1.60        8.92      7.02 o 
   7   9   2       35.25       44.30      7.82 o 
   9   9   2      204.11      205.20     13.17 o 
  -8  10   2       57.45       46.32     12.72 o 
  -6  10   2       43.93       39.96      7.97 o 
  -4  10   2       19.54       21.82      7.11 o 
  -2  10   2       48.58       50.75      7.22 o 
   0  10   2      378.23      399.22     22.07 o 
   2  10   2      154.96      166.08     10.38 o 
   4  10   2        4.02       -2.14      7.13 o 
   6  10   2        8.70       17.39      7.25 o 
   8  10   2       31.85       25.66     11.39 o 
  -5  11   2       76.93       90.21      9.48 o 
  -3  11   2      157.48      157.42     10.94 o 
  -1  11   2      304.15      322.88     18.03 o 
   1  11   2      643.88      635.48     35.39 o 
   3  11   2      386.88      370.82     20.53 o 
   5  11   2       53.06       52.65      8.62 o 
  -2  12   2        4.22       -6.72     22.12 o 
   0  12   2       34.17       36.06      8.21 o 
   2  12   2        4.35      -10.97     10.97 o 
 -13   1   3      168.77      170.27     11.18 o 
 -11   1   3       11.00        9.33     10.97 o 
  -9   1   3      758.97      766.75     41.25 o 
  -7   1   3        0.56      -13.41     13.41 o 
  -5   1   3       41.28       45.67      4.04 o 
  -3   1   3      349.50      354.24     18.92 o 
  -1   1   3      149.00      167.34      9.41 o 
   1   1   3    21471.99    23102.83    933.34 o 
   3   1   3     5032.77     5333.38    216.46 o 
   5   1   3     1903.81     2025.40     85.76 o 
   7   1   3       26.40       22.06      4.52 o 
   9   1   3        3.88       21.55      5.86 o 
  11   1   3       34.90       45.78      6.84 o 
  13   1   3       15.86        5.32     12.78 o 
 -14   2   3       22.19       24.08     11.24 o 
 -12   2   3        2.10       19.35      9.75 o 
 -10   2   3      797.08      834.98     44.37 o 
  -8   2   3      973.32      985.84     48.14 o 
  -6   2   3     1191.84     1177.47     53.43 o 
  -4   2   3     8407.99     8403.15    340.21 o 
  -2   2   3      444.85      356.25     18.96 o 
   0   2   3     1754.14     1662.64     69.68 o 
   2   2   3     8995.84     9046.24    364.93 o 
   4   2   3     1120.88     1096.53     48.57 o 
   6   2   3     1345.28     1311.66     58.77 o 
   8   2   3     1435.55     1475.82     67.65 o 
  10   2   3      232.84      215.10     12.34 o 
  12   2   3      146.46      148.53     10.41 o 
  14   2   3       27.93       32.11      8.47 o 
 -13   3   3       50.79       45.78      8.35 o 
 -11   3   3      176.36      182.98     10.74 o 
  -9   3   3       18.05       22.53      9.51 o 
  -7   3   3      110.51      118.89      7.49 o 
  -5   3   3     1571.74     1525.16     66.75 o 
  -3   3   3       13.57       17.60      3.15 o 
  -1   3   3      131.42      168.82      9.49 o 
   1   3   3     1620.70     1753.11     73.81 o 
   3   3   3      889.53      854.30     39.04 o 
   5   3   3      919.89      856.70     40.56 o 
   7   3   3       78.04       67.73      6.01 o 
   9   3   3       15.58       27.56      6.12 o 
  11   3   3      480.25      489.11     27.53 o 
  13   3   3      244.07      230.70     13.35 o 
 -12   4   3      179.57      181.49     11.72 o 
 -10   4   3     1096.57     1047.61     54.92 o 
  -8   4   3     2237.74     2217.72     98.32 o 
  -6   4   3     2081.98     2048.57     89.16 o 
  -4   4   3    10570.48    10863.04    439.96 o 
  -2   4   3    18179.33    18530.05    745.88 o 
   0   4   3    10326.46     9997.78    404.33 o 
   2   4   3     4824.15     4656.22    190.80 o 
   4   4   3     4128.17     3970.14    164.32 o 
   6   4   3     5999.43     6088.76    250.55 o 
   8   4   3     4182.65     4251.52    179.23 o 
  10   4   3      736.39      719.01     39.33 o 
  12   4   3      171.41      169.65     11.30 o 
 -13   5   3      205.40      221.55     13.53 o 
 -11   5   3      314.69      318.76     17.76 o 
  -9   5   3      434.27      464.64     26.16 o 
  -7   5   3      892.16      933.15     47.49 o 
  -5   5   3     1527.62     1457.96     66.02 o 
  -3   5   3     1317.70     1195.83     54.52 o 
  -1   5   3     4450.57     4433.19    182.83 o 
   1   5   3     4780.23     4761.97    195.94 o 
   3   5   3     1069.22      997.94     46.48 o 
   5   5   3     3736.34     3708.90    155.51 o 
   7   5   3     1337.44     1370.73     65.02 o 
   9   5   3       75.72       79.48      7.55 o 
  11   5   3      830.01      851.63     45.91 o 
  13   5   3      401.90      391.55     21.33 o 
 -12   6   3      369.93      361.19     20.50 o 
 -10   6   3     1386.23     1302.25     66.53 o 
  -8   6   3     1794.54     1751.23     81.63 o 
  -6   6   3     1793.85     1839.13     83.28 o 
  -4   6   3     9479.92     9461.20    385.94 o 
  -2   6   3    12366.99    11923.29    483.75 o 
   0   6   3     6673.73     6486.35    265.98 o 
   2   6   3    11514.95    11406.45    463.04 o 
   4   6   3     5052.11     4982.15    206.93 o 
   6   6   3     1848.06     1863.06     84.15 o 
   8   6   3     4764.22     4754.50    201.09 o 
  10   6   3     1275.98     1170.10     61.93 o 
  12   6   3       78.61       88.01      9.34 o 
 -11   7   3      476.17      465.43     26.12 o 
  -9   7   3      513.71      580.54     32.73 o 
  -7   7   3      357.89      371.68     20.17 o 
  -5   7   3     2434.87     2440.89    107.43 o 
  -3   7   3     4042.53     3935.25    166.02 o 
  -1   7   3     1679.47     1543.19     70.54 o 
   1   7   3     3372.09     3423.97    145.04 o 
   3   7   3     3568.13     3619.80    153.21 o 
   5   7   3     1591.25     1549.80     72.24 o 
   7   7   3     1590.65     1631.27     76.87 o 
   9   7   3      956.86      944.37     52.33 o 
  11   7   3      349.87      353.06     20.20 o 
 -10   8   3      322.86      316.40     18.83 o 
  -8   8   3     1504.88     1525.95     75.58 o 
  -6   8   3      714.75      746.28     41.03 o 
  -4   8   3      289.43      279.00     15.50 o 
  -2   8   3     2610.23     2627.16    115.07 o 
   0   8   3     3147.51     3126.17    134.65 o 
   2   8   3     2794.52     2784.36    121.26 o 
   4   8   3     1812.58     1770.31     81.94 o 
   6   8   3      295.27      298.47     17.13 o 
   8   8   3      624.62      620.81     34.79 o 
  10   8   3      477.97      443.26     24.49 o 
  -9   9   3      925.74      942.64     52.53 o 
  -7   9   3     2677.34     2680.84    121.91 o 
  -5   9   3     2180.68     2193.87    100.63 o 
  -3   9   3     3067.65     3036.05    133.18 o 
  -1   9   3     4299.97     4188.87    178.54 o 
   1   9   3     3858.36     3818.36    163.71 o 
   3   9   3     5524.05     5418.31    228.64 o 
   5   9   3     3331.25     3244.18    142.60 o 
   7   9   3     1376.49     1415.15     71.83 o 
   9   9   3     1062.95     1085.61     59.33 o 
  -8  10   3      295.11      296.86     16.51 o 
  -6  10   3      191.38      209.68     12.64 o 
  -4  10   3      775.17      775.54     42.99 o 
  -2  10   3      815.67      800.71     43.18 o 
   0  10   3      960.67      944.43     52.12 o 
   2  10   3     1510.66     1513.67     74.33 o 
   4  10   3      447.70      465.28     26.54 o 
   6  10   3      199.02      205.64     12.31 o 
   8  10   3      471.70      464.07     26.36 o 
  -5  11   3     1073.56     1147.35     62.85 o 
  -3  11   3     1615.42     1608.56     80.03 o 
  -1  11   3      850.41      854.06     46.63 o 
   1  11   3     1371.36     1321.08     68.76 o 
   3  11   3     2483.56     2451.26    114.17 o 
   5  11   3      947.07      961.73     52.53 o 
  -2  12   3       76.47       85.66      9.48 o 
   0  12   3       99.67       97.52      9.90 o 
   2  12   3        1.87       11.59     10.49 o 
 -14   0   4      552.05      555.61     31.33 o 
 -12   0   4     1106.93     1136.21     59.73 o 
 -10   0   4     1920.86     1968.35     89.40 o 
  -8   0   4     9371.92     9468.59    386.44 o 
  -6   0   4    20031.06    19914.82    802.31 o 
  -4   0   4    19908.99    18291.84    735.77 o 
  -2   0   4    25545.96    23182.80    930.35 o 
   0   0   4    22989.89    23475.74    941.71 o 
   2   0   4    50342.09    55315.31   2257.07 o 
   4   0   4    35970.38    35512.98   1424.82 o 
   6   0   4     5628.46     5438.53    223.21 o 
   8   0   4     4955.32     5025.17    208.70 o 
  10   0   4     5413.60     5534.87    231.87 o 
  12   0   4     2068.94     2056.80     96.20 o 
  14   0   4      514.39      466.10     25.86 o 
 -13   1   4        3.59        6.09     12.57 o 
 -11   1   4       12.04       14.92      6.27 o 
  -9   1   4       63.60       66.54      7.11 o 
  -7   1   4       17.42       21.32      4.88 o 
  -5   1   4      212.57      252.92     14.40 o 
  -3   1   4        7.82       10.91      4.46 o 
  -1   1   4     3917.98     3940.85    160.63 o 
   1   1   4     1509.16     1680.48     70.20 o 
   3   1   4     3677.73     3803.03    155.64 o 
   5   1   4        7.67       11.89      4.82 o 
   7   1   4      545.58      597.69     32.22 o 
   9   1   4        0.35       -5.59     16.41 o 
  11   1   4        0.43        2.62     10.67 o 
  13   1   4        7.51        4.31      9.84 o 
 -14   2   4      392.22      423.22     24.24 o 
 -12   2   4     1222.21     1281.13     65.91 o 
 -10   2   4      745.28      794.22     43.65 o 
  -8   2   4     3537.46     3614.04    152.85 o 
  -6   2   4    13089.50    12835.46    519.40 o 
  -4   2   4     2845.74     2345.08     98.45 o 
  -2   2   4     5793.87     5465.17    222.00 o 
   0   2   4    31833.04    31215.11   1253.43 o 
   2   2   4     8481.28     7908.48    319.91 o 
   4   2   4     7419.91     6850.77    278.58 o 
   6   2   4     7627.57     7369.86    300.86 o 
   8   2   4     2485.58     2604.33    112.50 o 
  10   2   4     2382.65     2494.80    110.96 o 
  12   2   4     1487.43     1507.58     75.04 o 
 -13   3   4      129.15      120.51     10.11 o 
 -11   3   4       37.41       34.64      9.51 o 
  -9   3   4       43.23       47.69      6.45 o 
  -7   3   4     2839.03     2999.57    127.70 o 
  -5   3   4     1016.17     1015.18     47.01 o 
  -3   3   4        7.04       18.85      3.36 o 
  -1   3   4     3753.24     3971.58    162.77 o 
   1   3   4     2721.09     2899.07    120.17 o 
   3   3   4     2088.06     2114.01     89.22 o 
   5   3   4     3111.81     3207.86    134.23 o 
   7   3   4      398.89      427.60     23.66 o 
   9   3   4       11.33       15.04      5.98 o 
  11   3   4       63.02       77.99      7.88 o 
  13   3   4       97.18       97.26      9.34 o 
 -12   4   4      511.61      488.57     28.51 o 
 -10   4   4     1260.37     1260.62     63.43 o 
  -8   4   4     1308.36     1369.44     64.98 o 
  -6   4   4     3434.14     3354.08    141.44 o 
  -4   4   4     5057.00     4713.61    194.38 o 
  -2   4   4     3878.74     3565.53    147.66 o 
   0   4   4    10205.93    10111.68    409.18 o 
   2   4   4     6882.03     6421.10    261.81 o 
   4   4   4     6339.49     5996.29    245.64 o 
   6   4   4     3407.26     3408.09    143.82 o 
   8   4   4      880.52      967.00     49.63 o 
  10   4   4     1381.51     1315.96     65.74 o 
  12   4   4      672.77      665.06     37.71 o 
 -13   5   4       53.74       51.17      9.16 o 
 -11   5   4      130.62      137.52     10.23 o 
  -9   5   4       11.67        7.79      8.59 o 
  -7   5   4      293.41      299.81     17.02 o 
  -5   5   4     1019.42     1068.80     51.16 o 
  -3   5   4     1240.33     1244.66     56.56 o 
  -1   5   4     2117.07     2166.69     92.68 o 
   1   5   4      677.89      636.99     32.45 o 
   3   5   4      342.61      373.34     21.52 o 
   5   5   4     1426.63     1482.68     67.87 o 
   7   5   4      382.08      377.48     20.62 o 
   9   5   4      109.13      116.23      8.47 o 
  11   5   4      153.50      163.79     10.97 o 
 -12   6   4       70.81       74.03      9.40 o 
 -10   6   4      208.48      218.08     12.91 o 
  -8   6   4      520.31      519.48     30.12 o 
  -6   6   4     1580.57     1598.95     73.80 o 
  -4   6   4      378.33      371.95     20.53 o 
  -2   6   4       43.53       80.99      6.51 o 
   0   6   4     1133.64     1082.65     51.28 o 
   2   6   4     1760.88     1724.19     76.82 o 
   4   6   4     1666.65     1645.31     74.44 o 
   6   6   4      673.83      661.59     35.58 o 
   8   6   4        5.56       20.45      8.80 o 
  10   6   4      127.77      137.76     10.02 o 
  12   6   4      340.65      330.98     17.73 o 
 -11   7   4        0.74       -0.98     22.83 o 
  -9   7   4       74.03       66.06      8.38 o 
  -7   7   4      172.56      168.35      9.99 o 
  -5   7   4      879.82      854.47     45.55 o 
  -3   7   4        3.89       -5.47     16.80 o 
  -1   7   4      318.87      321.30     18.89 o 
   1   7   4      427.47      433.20     24.52 o 
   3   7   4        9.71       16.83      5.95 o 
   5   7   4      683.44      690.96     37.25 o 
   7   7   4       17.99       10.67     18.19 o 
   9   7   4       28.23       35.35      9.78 o 
  11   7   4      157.67      155.99     11.15 o 
 -10   8   4       18.10       23.55     10.64 o 
  -8   8   4      107.43      103.95      9.40 o 
  -6   8   4       38.81       40.58      6.75 o 
  -4   8   4       33.32       34.52      8.32 o 
  -2   8   4        0.85       -1.46      7.10 o 
   0   8   4       46.51       58.48      6.66 o 
   2   8   4      133.77      137.41      8.89 o 
   4   8   4      110.31      114.06      8.18 o 
   6   8   4        1.55       21.55      8.20 o 
   8   8   4       23.01       34.34      7.40 o 
  10   8   4        1.67       -1.87     22.09 o 
  -9   9   4      208.90      197.76     13.14 o 
  -7   9   4        5.92       21.67     10.79 o 
  -5   9   4        7.00       15.43      9.54 o 
  -3   9   4      540.64      538.12     30.74 o 
  -1   9   4      240.67      238.00     13.27 o 
   1   9   4      152.68      141.67      9.46 o 
   3   9   4      308.57      303.45     17.19 o 
   5   9   4       32.64       42.99      7.37 o 
   7   9   4      189.40      194.58     12.10 o 
   9   9   4      188.32      164.18     11.95 o 
  -8  10   4       24.16       27.41     11.65 o 
  -6  10   4      242.12      247.21     15.08 o 
  -4  10   4        0.07       10.32      9.99 o 
  -2  10   4        1.27       -8.15      9.36 o 
   0  10   4      657.69      650.67     37.30 o 
   2  10   4      198.61      192.35     11.66 o 
   4  10   4      176.50      181.96     11.39 o 
   6  10   4      164.49      166.58     11.33 o 
  -5  11   4      354.81      344.28     19.75 o 
  -3  11   4      165.00      175.92     11.86 o 
  -1  11   4      336.79      314.57     17.67 o 
   1  11   4      609.58      564.21     31.64 o 
   3  11   4      358.54      341.35     19.34 o 
   5  11   4      406.94      407.89     23.26 o 
   0  12   4       35.36       29.97     11.33 o 
 -13   1   5      176.84      181.04     11.75 o 
 -11   1   5       28.25       32.73      6.87 o 
  -9   1   5        9.51       16.23      7.40 o 
  -7   1   5      422.41      457.81     25.92 o 
  -5   1   5       24.59       43.29      4.43 o 
  -3   1   5     1133.36     1051.92     46.50 o 
  -1   1   5      118.66      110.78      6.25 o 
   1   1   5      166.60      150.41      8.36 o 
   3   1   5      928.27     1130.62     49.47 o 
   5   1   5      793.52     1037.30     47.37 o 
   7   1   5      256.37      309.04     16.99 o 
   9   1   5       28.33       41.03      6.42 o 
  11   1   5      169.10      169.15     10.50 o 
  13   1   5       10.93        0.86     20.69 o 
 -12   2   5       27.90       34.13      8.03 o 
 -10   2   5      181.74      204.73     11.27 o 
  -8   2   5      250.62      287.56     16.15 o 
  -6   2   5     1275.32     1258.97     57.54 o 
  -4   2   5     3176.78     3065.16    127.56 o 
  -2   2   5     1634.06     1600.82     68.12 o 
   0   2   5     1680.58     1584.49     67.46 o 
   2   2   5     2364.04     2354.88     98.36 o 
   4   2   5     4823.50     4938.02    202.58 o 
   6   2   5      978.42      975.79     46.72 o 
   8   2   5      109.96      102.14      7.73 o 
  10   2   5      360.15      364.98     20.20 o 
  12   2   5      167.44      178.13     11.27 o 
 -13   3   5       78.88       82.27      9.31 o 
 -11   3   5       74.84       74.66      8.06 o 
  -9   3   5      304.12      302.45     17.22 o 
  -7   3   5     2169.30     2175.37     95.42 o 
  -5   3   5     1189.36     1108.07     51.24 o 
  -3   3   5      278.32      394.17     20.74 o 
  -1   3   5      261.81      257.73     14.97 o 
   1   3   5      363.51      328.05     18.49 o 
   3   3   5     1318.02     1343.93     59.01 o 
   5   3   5     1860.10     1814.02     79.09 o 
   7   3   5       29.47       42.28      5.77 o 
   9   3   5       24.97       30.15      6.09 o 
  11   3   5      477.35      440.65     25.17 o 
  13   3   5       34.33       25.83     10.67 o 
 -12   4   5      354.44      331.56     18.80 o 
 -10   4   5      872.80      881.33     49.11 o 
  -8   4   5      665.18      704.53     38.26 o 
  -6   4   5     2273.05     2280.25     99.58 o 
  -4   4   5     6516.21     6205.78    254.31 o 
  -2   4   5     5600.10     5584.31    228.75 o 
   0   4   5     9241.77     9153.45    371.32 o 
   2   4   5     8102.26     7885.65    320.96 o 
   4   4   5     3334.74     3222.26    135.27 o 
   6   4   5     3005.58     2935.08    125.57 o 
   8   4   5     2644.05     2571.71    113.04 o 
  10   4   5      741.78      702.79     39.42 o 
  12   4   5      286.16      291.81     16.09 o 
 -11   5   5      541.94      556.84     31.54 o 
  -9   5   5      522.85      552.95     31.28 o 
  -7   5   5     2524.03     2540.90    111.41 o 
  -5   5   5     3670.82     3765.41    158.50 o 
  -3   5   5      116.69       98.64      6.54 o 
  -1   5   5     3400.91     3388.14    141.90 o 
   1   5   5     5732.63     5539.87    227.81 o 
   3   5   5     1563.74     1570.05     69.98 o 
   5   5   5     2470.99     2502.27    108.18 o 
   7   5   5     1040.17     1035.67     51.94 o 
   9   5   5      431.97      436.11     24.73 o 
  11   5   5      448.37      449.59     25.11 o 
 -12   6   5      144.35      148.50     11.27 o 
 -10   6   5     1053.19     1037.15     56.63 o 
  -8   6   5     1927.19     1944.32     89.61 o 
  -6   6   5     1048.35     1075.84     54.00 o 
  -4   6   5     7167.03     7380.00    303.46 o 
  -2   6   5     9467.14     9610.39    391.85 o 
   0   6   5     2973.92     2993.74    127.25 o 
   2   6   5     8273.08     7988.40    327.05 o 
   4   6   5     6361.44     5958.84    246.72 o 
   6   6   5     2355.79     2319.23    102.89 o 
   8   6   5     2671.25     2642.60    117.52 o 
  10   6   5      641.56      597.66     33.48 o 
  12   6   5      278.14      294.33     16.77 o 
 -11   7   5      437.98      448.67     25.14 o 
  -9   7   5     1313.45     1380.44     70.10 o 
  -7   7   5     1037.44      996.18     52.94 o 
  -5   7   5     1004.12     1038.43     52.65 o 
  -3   7   5     3286.54     3353.92    143.52 o 
  -1   7   5     3728.79     3767.73    159.42 o 
   1   7   5     2378.62     2324.06    102.23 o 
   3   7   5     2654.49     2598.23    113.52 o 
   5   7   5     1480.41     1494.21     70.60 o 
   7   7   5      931.88      899.29     47.98 o 
   9   7   5     1083.16     1097.61     58.98 o 
  11   7   5      409.85      383.05     21.84 o 
 -10   8   5      171.54      159.09     11.30 o 
  -8   8   5      568.92      544.84     30.98 o 
  -6   8   5     1062.49     1122.52     57.65 o 
  -4   8   5     2010.02     2027.62     92.32 o 
  -2   8   5      496.50      522.94     29.88 o 
   0   8   5      380.03      369.46     21.13 o 
   2   8   5     2920.44     2828.22    123.74 o 
   4   8   5     1684.30     1612.77     76.47 o 
   6   8   5     1154.14     1091.52     56.65 o 
   8   8   5      829.35      833.17     45.26 o 
  10   8   5       18.37       -6.48     21.64 o 
  -9   9   5      939.58      982.77     54.40 o 
  -7   9   5     1666.19     1671.74     82.48 o 
  -5   9   5     2799.90     2721.72    122.71 o 
  -3   9   5     3638.35     3636.43    157.72 o 
  -1   9   5     2928.59     2818.34    124.61 o 
   1   9   5     5077.96     5051.52    213.72 o 
   3   9   5     4112.75     4045.55    174.51 o 
   5   9   5     1509.35     1516.20     75.29 o 
   7   9   5     1799.30     1765.72     86.68 o 
   9   9   5      852.84      883.60     48.80 o 
  -6  10   5      156.27      156.38     11.15 o 
  -4  10   5      663.09      672.12     38.58 o 
  -2  10   5      853.64      873.96     48.09 o 
   0  10   5      308.47      337.08     18.68 o 
   2  10   5      555.40      540.08     30.77 o 
   4  10   5      834.57      848.81     46.78 o 
   6  10   5      485.18      498.14     28.41 o 
  -5  11   5      720.29      744.07     42.42 o 
  -3  11   5     1962.91     1938.14     93.76 o 
  -1  11   5     1215.17     1235.25     65.55 o 
   1  11   5     1403.16     1410.59     72.01 o 
   3  11   5     1738.16     1723.83     86.45 o 
   5  11   5      589.76      610.94     33.95 o 
 -12   0   6     1550.22     1542.13     76.72 o 
 -10   0   6     3205.61     3140.94    136.87 o 
  -8   0   6    10226.71    10254.76    418.72 o 
  -6   0   6    13843.90    12931.75    523.76 o 
  -4   0   6    21307.34    19055.09    767.24 o 
  -2   0   6    59128.64    54512.59   2243.29 o 
   0   0   6    56863.96    61077.53   2501.53 o 
   2   0   6    22675.72    23206.06    932.28 o 
   4   0   6    28231.03    28449.78   1143.07 o 
   6   0   6    19222.45    19223.83    775.46 o 
   8   0   6     5548.64     5462.57    227.24 o 
  10   0   6     2968.62     2935.53    128.77 o 
  12   0   6     1836.14     1783.34     86.15 o 
 -13   1   6        0.10       -7.61     22.41 o 
 -11   1   6      114.01      102.73      8.77 o 
  -9   1   6       24.49       23.34      8.71 o 
  -7   1   6      174.44      160.73      8.98 o 
  -5   1   6       10.95       14.60      4.22 o 
  -3   1   6      153.05      149.24      8.80 o 
  -1   1   6      677.52      791.06     36.53 o 
   1   1   6     1434.69     1646.49     69.95 o 
   3   1   6        3.88        4.79      4.58 o 
   5   1   6      370.28      391.73     21.94 o 
   7   1   6        4.93        0.21      6.90 o 
   9   1   6       42.88       43.26      7.31 o 
  11   1   6        3.01        3.95     11.15 o 
  13   1   6        2.91      -13.14     13.29 o 
 -12   2   6     1511.39     1628.03     80.64 o 
 -10   2   6     2634.97     2619.42    116.66 o 
  -8   2   6     3831.08     3986.72    168.52 o 
  -6   2   6     8856.41     8802.04    358.81 o 
  -4   2   6    10168.07     9772.23    396.26 o 
  -2   2   6    17655.69    17576.92    707.61 o 
   0   2   6    35570.93    37012.30   1485.00 o 
   2   2   6    12566.85    12347.01    498.44 o 
   4   2   6     6484.17     6329.65    258.62 o 
   6   2   6     8553.86     8468.23    345.64 o 
   8   2   6     5159.95     5173.84    215.99 o 
  10   2   6     2449.12     2375.31    106.86 o 
  12   2   6      864.59      864.81     47.70 o 
 -13   3   6       12.73       25.89     11.12 o 
 -11   3   6       34.71       49.89      8.00 o 
  -9   3   6      220.17      213.10     11.96 o 
  -7   3   6     1080.44     1114.63     54.23 o 
  -5   3   6     2779.45     2798.13    118.69 o 
  -3   3   6     1705.68     1845.40     79.38 o 
  -1   3   6      473.30      449.16     24.78 o 
   1   3   6     5235.48     5248.58    215.05 o 
   3   3   6     1505.40     1494.48     65.54 o 
   5   3   6      886.24      837.37     41.91 o 
   7   3   6     1486.73     1535.83     70.66 o 
   9   3   6      201.55      207.98     11.81 o 
  11   3   6       73.33       86.73      8.50 o 
  13   3   6       23.57       33.42     10.55 o 
 -12   4   6      708.66      721.77     40.87 o 
 -10   4   6     1268.07     1251.94     63.90 o 
  -8   4   6     3108.03     3035.21    131.86 o 
  -6   4   6     4684.50     4549.28    190.24 o 
  -4   4   6     3126.94     3160.47    133.24 o 
  -2   4   6    14429.86    14851.79    599.98 o 
   0   4   6    16138.09    16219.51    654.68 o 
   2   4   6     3121.77     2798.91    118.41 o 
   4   4   6     6247.03     6288.19    258.26 o 
   6   4   6     4227.26     4314.38    180.84 o 
   8   4   6     2150.54     2153.24     96.67 o 
  10   4   6     2335.63     2234.97    102.83 o 
  12   4   6      332.17      304.47     16.93 o 
 -11   5   6       96.05       90.09      9.57 o 
  -9   5   6      303.90      306.60     18.00 o 
  -7   5   6     1032.33     1003.47     51.79 o 
  -5   5   6       89.76       74.22      6.69 o 
  -3   5   6      407.51      442.96     25.15 o 
  -1   5   6     5866.54     6229.54    255.87 o 
   1   5   6     2185.23     2128.70     92.39 o 
   3   5   6      386.95      406.71     22.56 o 
   5   5   6     1049.66     1031.80     51.42 o 
   7   5   6      227.78      230.63     12.97 o 
   9   5   6      347.08      369.27     21.39 o 
  11   5   6      340.38      311.12     17.94 o 
 -12   6   6      177.96      183.39     12.52 o 
 -10   6   6      265.70      273.99     15.67 o 
  -8   6   6      642.55      594.49     33.49 o 
  -6   6   6     2118.78     2096.06     94.25 o 
  -4   6   6     1579.71     1624.44     74.80 o 
  -2   6   6     1122.27     1161.80     56.03 o 
   0   6   6     1325.58     1386.55     64.30 o 
   2   6   6     1062.96     1098.57     53.45 o 
   4   6   6     1609.26     1672.25     76.53 o 
   6   6   6     1074.06     1066.09     53.97 o 
   8   6   6      606.38      667.24     37.77 o 
  10   6   6      352.57      326.36     18.89 o 
 -11   7   6       53.86       58.96      9.34 o 
  -9   7   6        5.32       12.96     10.14 o 
  -7   7   6      392.64      398.67     22.82 o 
  -5   7   6      118.42      115.37      8.42 o 
  -3   7   6        2.12       -1.66      9.60 o 
  -1   7   6     1811.53     1820.24     82.69 o 
   1   7   6      621.03      593.83     33.05 o 
   3   7   6      194.97      196.95     11.42 o 
   5   7   6      636.07      647.02     35.25 o 
   7   7   6        1.51      -16.89     20.01 o 
   9   7   6       32.18       37.58      7.88 o 
  11   7   6       85.63       72.78      9.40 o 
 -10   8   6      133.38      139.31     11.09 o 
  -8   8   6      232.53      238.01     14.10 o 
  -6   8   6      122.81      111.71      8.86 o 
  -4   8   6      252.57      232.60     13.86 o 
  -2   8   6      108.50      115.79      8.30 o 
   0   8   6      111.98       92.33      7.79 o 
   2   8   6      443.23      454.78     25.35 o 
   4   8   6       34.46       45.93      6.81 o 
   6   8   6       38.98       42.25      7.22 o 
   8   8   6      196.62      187.09     11.93 o 
  10   8   6       19.92       15.31     10.85 o 
  -9   9   6       37.85       43.17      9.45 o 
  -7   9   6        0.83      -12.90     22.38 o 
  -5   9   6       49.30       46.68      8.71 o 
  -3   9   6      266.59      254.04     14.43 o 
  -1   9   6        0.27      -19.20     19.20 o 
   1   9   6       11.95       13.44      9.63 o 
   3   9   6       54.51       63.33      8.06 o 
   5   9   6        6.33       -1.01     20.96 o 
   7   9   6       90.82       99.90      9.78 o 
  -6  10   6      201.65      210.04     13.03 o 
  -4  10   6       22.68       15.93     10.79 o 
  -2  10   6        0.38       -6.69     19.83 o 
   0  10   6        0.75       -5.35      9.28 o 
   2  10   6       19.97       31.69      9.72 o 
   4  10   6      229.88      220.02     12.91 o 
   6  10   6      115.22      104.72      9.87 o 
  -3  11   6      133.32      126.67     10.94 o 
  -1  11   6       28.68       36.45      8.32 o 
   1  11   6       90.70      101.45      9.84 o 
   3  11   6      300.15      321.05     18.26 o 
 -13   1   7       91.03       99.37      9.96 o 
 -11   1   7      538.91      531.33     29.88 o 
  -9   1   7      758.91      701.69     38.00 o 
  -7   1   7      236.51      211.14     11.18 o 
  -5   1   7        0.82        5.50     12.84 o 
  -3   1   7       51.03       37.08      4.37 o 
  -1   1   7     5776.44     6076.42    247.98 o 
   1   1   7     4333.33     4732.50    193.74 o 
   3   1   7       35.72       62.44      4.73 o 
   5   1   7      655.10      709.43     36.04 o 
   7   1   7      637.63      678.98     37.52 o 
   9   1   7      103.00       97.89      7.64 o 
  11   1   7      273.12      260.88     14.28 o 
  13   1   7       30.17       32.49     10.79 o 
 -12   2   7       61.65       59.91      8.95 o 
 -10   2   7       70.20       77.90      8.30 o 
  -8   2   7      444.49      435.47     24.28 o 
  -6   2   7      708.95      799.82     41.52 o 
  -4   2   7      112.54       76.58      5.83 o 
  -2   2   7     1447.50     1434.60     63.16 o 
   0   2   7      736.97      714.35     34.76 o 
   2   2   7     1178.27     1131.56     51.06 o 
   4   2   7     3023.08     3092.03    129.98 o 
   6   2   7      618.46      735.83     38.98 o 
   8   2   7      299.37      316.17     18.30 o 
  10   2   7       97.76      101.33      8.38 o 
  12   2   7       11.06        3.15     10.38 o 
 -13   3   7      328.19      335.70     18.98 o 
 -11   3   7      341.47      380.44     20.50 o 
  -9   3   7      312.43      313.81     18.06 o 
  -7   3   7     1634.86     1749.44     79.31 o 
  -5   3   7     1075.85     1055.08     50.69 o 
  -3   3   7     2405.52     2559.33    108.59 o 
  -1   3   7     9715.37    10523.50    426.41 o 
   1   3   7      335.29      282.57     15.77 o 
   3   3   7      283.81      294.01     16.78 o 
   5   3   7     4163.59     4272.55    178.37 o 
   7   3   7     1250.16     1247.43     60.53 o 
   9   3   7      456.67      428.65     23.69 o 
  11   3   7      254.69      244.33     13.50 o 
 -12   4   7      124.48      119.44     10.73 o 
 -10   4   7      963.11     1000.57     55.25 o 
  -8   4   7      935.84      886.92     48.44 o 
  -6   4   7      792.73      877.43     45.90 o 
  -4   4   7     2342.53     2451.83    105.68 o 
  -2   4   7     2332.79     2201.08     95.17 o 
   0   4   7     3964.54     3770.71    157.57 o 
   2   4   7     9504.32     8932.13    364.33 o 
   4   4   7     2385.98     2422.39    104.84 o 
   6   4   7      378.19      387.45     21.51 o 
   8   4   7     1670.20     1591.32     75.40 o 
  10   4   7      622.32      569.92     32.80 o 
  12   4   7      150.23      131.07     11.06 o 
 -11   5   7      645.56      687.64     38.22 o 
  -9   5   7      546.00      583.97     32.11 o 
  -7   5   7     1299.16     1284.63     63.21 o 
  -5   5   7     2929.27     2976.96    127.97 o 
  -3   5   7     5239.47     5198.62    215.77 o 
  -1   5   7     6442.42     6637.63    272.84 o 
   1   5   7     2529.97     2586.36    111.61 o 
   3   5   7     3111.77     3086.83    131.94 o 
   5   5   7     2296.79     2238.02     98.90 o 
   7   5   7     1678.59     1611.94     75.85 o 
   9   5   7     1884.92     1797.42     85.73 o 
  11   5   7      350.03      345.89     19.75 o 
 -10   6   7      546.51      476.01     30.17 o 
  -8   6   7     1070.04     1067.74     56.73 o 
  -6   6   7      910.47      895.41     47.75 o 
  -4   6   7     2690.66     2810.37    122.27 o 
  -2   6   7     3488.39     3653.01    154.84 o 
   0   6   7     4996.90     4984.22    207.85 o 
   2   6   7     5345.95     5376.69    223.88 o 
   4   6   7     1754.54     1773.92     81.08 o 
   6   6   7     1429.62     1436.14     68.89 o 
   8   6   7     1278.15     1218.37     62.98 o 
  10   6   7      435.59      429.31     24.43 o 
  -9   7   7      807.50      863.31     47.31 o 
  -7   7   7     1432.17     1401.70     70.06 o 
  -5   7   7     1390.01     1426.28     68.52 o 
  -3   7   7     3144.36     3143.83    136.04 o 
  -1   7   7     5660.61     5839.30    243.21 o 
   1   7   7     3162.91     3224.83    139.04 o 
   3   7   7     1947.77     1959.70     88.93 o 
   5   7   7     1941.98     1954.30     89.74 o 
   7   7   7     1663.91     1707.82     82.08 o 
   9   7   7     1086.06     1092.89     60.05 o 
  -8   8   7       20.46       29.94      7.79 o 
  -6   8   7      254.57      244.99     14.40 o 
  -4   8   7     2402.55     2202.49    101.02 o 
  -2   8   7      261.83      273.71     15.71 o 
   0   8   7      127.73      122.99      8.53 o 
   2   8   7     1470.48     1469.03     70.92 o 
   4   8   7      326.21      329.70     17.88 o 
   6   8   7      378.24      357.89     20.47 o 
   8   8   7      494.05      493.72     26.54 o 
  -7   9   7      876.08      905.34     49.87 o 
  -5   9   7     3389.59     3448.12    152.74 o 
  -3   9   7     4526.24     4383.17    188.88 o 
  -1   9   7     2072.32     2084.75     96.40 o 
   1   9   7     4309.12     4210.73    181.39 o 
   3   9   7     3950.05     3901.36    169.30 o 
   5   9   7     2173.57     2189.58    102.15 o 
   7   9   7     2307.86     2302.11    108.66 o 
  -6  10   7      188.27      194.99     12.58 o 
  -4  10   7      198.36      197.55     12.73 o 
  -2  10   7      265.18      275.53     15.47 o 
   0  10   7      283.65      296.60     16.24 o 
   2  10   7      236.64      260.17     14.75 o 
   4  10   7      225.16      205.38     12.79 o 
   6  10   7      124.46      131.75     10.85 o 
  -3  11   7     1223.50     1265.34     66.76 o 
  -1  11   7      986.52     1056.77     59.44 o 
   1  11   7     1556.64     1480.27     76.76 o 
   3  11   7     1378.81     1318.06     71.55 o 
 -12   0   8     1290.97     1351.41     70.24 o 
 -10   0   8     1779.24     1742.54     82.77 o 
  -8   0   8     5360.97     5174.66    216.80 o 
  -6   0   8    18440.71    17239.60    697.40 o 
  -4   0   8    18055.42    16268.51    656.94 o 
  -2   0   8    17650.48    16068.15    648.18 o 
   0   0   8    36596.71    37650.06   1511.42 o 
   2   0   8    17244.28    17417.67    701.94 o 
   4   0   8    27405.74    27797.51   1118.15 o 
   6   0   8    26334.92    26413.86   1064.34 o 
   8   0   8     4657.34     4841.36    203.38 o 
  10   0   8     2437.34     2487.13    112.33 o 
  12   0   8     1823.29     1756.85     86.92 o 
 -13   1   8       32.99       33.65     10.11 o 
 -11   1   8        1.07        2.79      9.87 o 
  -9   1   8      153.48      140.18      9.25 o 
  -7   1   8        3.36        5.65      8.35 o 
  -5   1   8       94.76       95.60      6.81 o 
  -3   1   8        9.41       14.89      5.83 o 
  -1   1   8      579.53      547.87     29.11 o 
   1   1   8       14.10       13.08      5.53 o 
   3   1   8     1288.32     1338.48     59.77 o 
   5   1   8      227.03      224.44     13.00 o 
   7   1   8      198.28      206.74     12.02 o 
   9   1   8       63.77       54.65      6.93 o 
  11   1   8        9.83       15.52     10.02 o 
  13   1   8        0.28        7.61     14.00 o 
 -12   2   8      678.71      695.99     38.75 o 
 -10   2   8     1753.90     1702.45     81.84 o 
  -8   2   8     3519.78     3502.54    150.37 o 
  -6   2   8     6402.01     6226.79    257.36 o 
  -4   2   8     9862.57     9349.82    380.71 o 
  -2   2   8    12848.87    12712.22    514.42 o 
   0   2   8    13131.83    13175.42    532.47 o 
   2   2   8    12907.11    12849.50    519.57 o 
   4   2   8    17674.31    17722.74    715.57 o 
   6   2   8     8604.25     8782.38    359.42 o 
   8   2   8     2924.49     3049.56    132.39 o 
  10   2   8     2473.93     2482.72    112.57 o 
  12   2   8     1137.91     1161.79     63.51 o 
 -11   3   8      169.36      159.99     11.06 o 
  -9   3   8       63.45       68.35      7.67 o 
  -7   3   8        7.17       19.17      7.76 o 
  -5   3   8     1021.00     1020.61     50.56 o 
  -3   3   8     3690.47     3579.68    150.05 o 
  -1   3   8     3871.83     3988.81    165.75 o 
   1   3   8     1670.38     1724.73     75.89 o 
   3   3   8      441.11      490.42     26.76 o 
   5   3   8     1682.14     1722.33     77.61 o 
   7   3   8      574.20      557.17     31.97 o 
   9   3   8      134.72      130.48      9.07 o 
  11   3   8      292.71      297.89     16.98 o 
 -12   4   8      701.68      688.28     38.99 o 
 -10   4   8      609.08      623.03     34.23 o 
  -8   4   8     1958.76     1983.91     91.00 o 
  -6   4   8     3728.01     3802.55    161.33 o 
  -4   4   8     2765.73     2744.59    118.31 o 
  -2   4   8    10885.42    11269.85    458.04 o 
   0   4   8    11264.96    10986.42    447.07 o 
   2   4   8     5704.13     5479.99    227.07 o 
   4   4   8     7170.19     7082.66    291.38 o 
   6   4   8     3768.42     3624.72    154.63 o 
   8   4   8     2025.41     2027.36     93.24 o 
  10   4   8     1411.06     1457.18     72.91 o 
  12   4   8      683.72      643.51     37.00 o 
 -11   5   8      108.84      104.66     10.05 o 
  -9   5   8       54.10       50.45      7.91 o 
  -7   5   8      528.53      566.17     32.68 o 
  -5   5   8      278.76      286.35     17.08 o 
  -3   5   8      655.37      674.73     37.94 o 
  -1   5   8     4000.02     4159.92    174.49 o 
   1   5   8     1262.33     1216.91     58.32 o 
   3   5   8      401.35      411.68     24.22 o 
   5   5   8     1355.71     1320.91     63.38 o 
   7   5   8      251.36      247.71     14.51 o 
   9   5   8      165.34      164.77     11.03 o 
  11   5   8      256.48      229.25     14.99 o 
 -10   6   8      195.79      195.62     12.52 o 
  -8   6   8      190.15      197.56     13.11 o 
  -6   6   8      463.95      466.69     26.60 o 
  -4   6   8     2061.19     2051.98     92.78 o 
  -2   6   8     3972.76     3981.27    168.95 o 
   0   6   8     1000.56     1025.46     51.98 o 
   2   6   8      848.15      869.15     46.71 o 
   4   6   8     1671.77     1654.48     77.00 o 
   6   6   8     1190.49     1182.73     59.52 o 
   8   6   8     1046.15     1027.90     56.36 o 
  10   6   8      301.00      295.83     16.36 o 
  -9   7   8        1.21      -10.49     10.49 o 
  -7   7   8      250.51      251.86     14.37 o 
  -5   7   8      152.68      165.13     10.32 o 
  -3   7   8      638.31      650.03     35.99 o 
  -1   7   8      832.06      861.71     46.61 o 
   1   7   8        1.75        5.74      8.62 o 
   3   7   8      374.18      347.21     19.93 o 
   5   7   8      911.25      858.60     46.40 o 
   7   7   8      132.59      144.69     10.11 o 
   9   7   8       65.33       65.14      8.83 o 
  -8   8   8       18.32       25.57      7.94 o 
  -6   8   8       72.91       76.23      8.41 o 
  -4   8   8      621.94      599.33     34.08 o 
  -2   8   8      338.38      313.14     17.73 o 
   0   8   8      182.64      188.73     11.66 o 
   2   8   8      216.42      208.01     12.05 o 
   4   8   8      116.89      108.89      8.62 o 
   6   8   8      366.66      336.04     19.22 o 
   8   8   8      241.53      245.75     14.04 o 
  -7   9   8        0.17       -8.06     10.97 o 
  -5   9   8        0.13       -2.59     11.65 o 
  -3   9   8        2.83        3.21     10.79 o 
  -1   9   8       32.24       36.24      7.55 o 
   1   9   8      332.99      326.15     18.59 o 
   3   9   8        6.85       24.97      9.99 o 
   5   9   8       70.29       78.79      9.04 o 
   7   9   8        0.45        3.33     24.41 o 
  -6  10   8        0.54       13.26     10.70 o 
  -4  10   8        0.01        4.10     22.18 o 
  -2  10   8       91.61       99.25      9.22 o 
   0  10   8        2.71       -1.25      9.84 o 
   2  10   8       14.03       10.88     10.26 o 
   4  10   8       37.02       39.63      8.21 o 
  -1  11   8       61.17       76.26      9.45 o 
   1  11   8       22.90       16.62     11.48 o 
 -13   1   9       43.74       47.15      9.42 o 
 -11   1   9        1.72        8.50     12.66 o 
  -9   1   9       27.69       20.60      8.71 o 
  -7   1   9      399.60      407.28     23.15 o 
  -5   1   9     1300.80     1215.83     57.88 o 
  -3   1   9       24.85       38.50      5.26 o 
  -1   1   9        9.01        7.22      8.12 o 
   1   1   9      396.77      496.63     27.65 o 
   3   1   9      281.07      281.44     16.16 o 
   5   1   9     3120.91     3076.90    131.07 o 
   7   1   9       24.45       23.43      7.46 o 
   9   1   9        9.63       21.11      8.71 o 
  11   1   9      528.59      573.54     32.49 o 
 -12   2   9       25.52       40.04      8.68 o 
 -10   2   9        8.75       13.94      9.39 o 
  -8   2   9      115.60      105.74      8.74 o 
  -6   2   9      659.68      670.35     36.03 o 
  -4   2   9     2611.45     2539.62    109.52 o 
  -2   2   9     1547.01     1614.51     72.08 o 
   0   2   9       16.63       35.17      5.20 o 
   2   2   9      571.74      610.79     33.18 o 
   4   2   9      421.70      487.81     27.29 o 
   6   2   9      650.85      621.99     34.27 o 
   8   2   9     1363.00     1294.82     63.87 o 
  10   2   9        6.26       12.49      9.99 o 
  12   2   9        1.33      -23.99     23.99 o 
 -11   3   9       94.84       99.99      9.51 o 
  -9   3   9        2.00        8.35      6.90 o 
  -7   3   9      541.77      584.17     31.79 o 
  -5   3   9     1359.70     1451.71     67.21 o 
  -3   3   9     1242.34     1361.97     63.04 o 
  -1   3   9     1149.15     1112.89     52.95 o 
   1   3   9      149.16      123.31      7.44 o 
   3   3   9     1125.17     1143.84     54.66 o 
   5   3   9     2536.27     2556.26    111.39 o 
   7   3   9      760.19      730.89     40.26 o 
   9   3   9      267.04      273.26     15.17 o 
  11   3   9      235.57      247.29     14.04 o 
 -12   4   9       10.65      -22.56     24.79 o 
 -10   4   9      320.82      334.22     18.68 o 
  -8   4   9      941.55      947.07     51.59 o 
  -6   4   9     1142.34     1236.91     60.93 o 
  -4   4   9     3700.54     3839.51    162.45 o 
  -2   4   9     2499.42     2478.12    107.61 o 
   0   4   9      803.63      809.68     42.55 o 
   2   4   9     4095.24     3875.89    163.82 o 
   4   4   9     2213.82     2198.92     97.64 o 
   6   4   9      969.30      910.12     48.65 o 
   8   4   9     1461.09     1310.91     68.49 o 
  10   4   9      230.36      226.41     13.09 o 
 -11   5   9      156.52      169.17     12.10 o 
  -9   5   9      567.43      549.38     30.77 o 
  -7   5   9      838.31      902.83     49.47 o 
  -5   5   9      551.57      593.11     33.90 o 
  -3   5   9     2598.50     2703.52    118.01 o 
  -1   5   9     2281.10     2352.79    103.53 o 
   1   5   9     1693.04     1634.36     75.66 o 
   3   5   9     4471.63     4408.02    185.71 o 
   5   5   9     1841.01     1877.28     85.92 o 
   7   5   9      621.39      663.37     37.00 o 
   9   5   9      675.31      657.20     36.34 o 
  11   5   9      406.34      393.49     21.98 o 
 -10   6   9      493.03      538.61     30.71 o 
  -8   6   9      543.38      556.44     31.81 o 
  -6   6   9     1610.47     1551.45     75.73 o 
  -4   6   9     2356.44     2422.65    108.16 o 
  -2   6   9     1088.31     1079.58     54.87 o 
   0   6   9     4148.91     4183.72    177.29 o 
   2   6   9     4171.66     4015.19    171.05 o 
   4   6   9     1133.79     1156.60     58.18 o 
   6   6   9     1592.79     1659.41     78.98 o 
   8   6   9     1035.35     1061.42     58.08 o 
  10   6   9      239.12      197.21     12.91 o 
  -9   7   9      424.84      446.85     25.53 o 
  -7   7   9      812.50      816.41     45.52 o 
  -5   7   9      971.05     1018.15     54.60 o 
  -3   7   9      702.37      731.16     39.63 o 
  -1   7   9     1720.25     1776.40     82.54 o 
   1   7   9     4015.93     4027.75    172.24 o 
   3   7   9     2521.62     2449.86    109.84 o 
   5   7   9     1098.39     1099.73     57.41 o 
   7   7   9      926.92      922.14     51.10 o 
   9   7   9      474.84      482.59     28.86 o 
  -8   8   9      109.88      111.68     10.05 o 
  -6   8   9       65.15       57.83      8.38 o 
  -4   8   9      616.57      655.41     36.16 o 
  -2   8   9      698.50      702.16     39.03 o 
   0   8   9      742.62      726.68     40.16 o 
   2   8   9      551.29      535.70     29.67 o 
   4   8   9      335.29      337.10     18.74 o 
   6   8   9      409.43      396.63     22.13 o 
   8   8   9      294.26      282.44     15.53 o 
  -7   9   9      528.63      538.21     31.36 o 
  -5   9   9     1559.78     1636.37     81.66 o 
  -3   9   9     2583.12     2697.20    122.30 o 
  -1   9   9     2301.74     2187.46    103.05 o 
   1   9   9     2433.44     2487.63    114.03 o 
   3   9   9     2109.51     2160.18    101.24 o 
   5   9   9     2010.94     1982.13     95.54 o 
   7   9   9     1429.65     1347.45     73.43 o 
  -4  10   9      116.59      117.30     10.59 o 
  -2  10   9      170.32      191.80     12.43 o 
   0  10   9      541.47      561.13     33.03 o 
   2  10   9      456.95      467.59     25.23 o 
   4  10   9       86.46       85.12      9.51 o 
 -12   0  10     1021.69     1034.44     56.38 o 
 -10   0  10      634.44      666.70     38.10 o 
  -8   0  10      858.84      810.78     44.02 o 
  -6   0  10     6412.32     6077.47    252.45 o 
  -4   0  10     9213.77     8641.58    353.48 o 
  -2   0  10    14871.34    14368.20    581.91 o 
   0   0  10    17930.22    17935.24    724.10 o 
   2   0  10     5484.24     5485.65    226.22 o 
   4   0  10     8547.04     8916.20    364.16 o 
   6   0  10     7123.23     7329.89    302.25 o 
   8   0  10     3360.39     3375.77    146.57 o 
  10   0  10     3672.48     3780.22    165.44 o 
  12   0  10      839.02      870.28     48.50 o 
 -11   1  10       23.11       19.80     10.91 o 
  -9   1  10       33.84       28.21      7.97 o 
  -7   1  10        2.24       -3.83      7.28 o 
  -5   1  10       34.40       28.12      6.66 o 
  -3   1  10      356.85      356.98     19.79 o 
  -1   1  10       19.03       22.48      5.65 o 
   1   1  10       17.61       18.79      5.08 o 
   3   1  10       34.45       47.69      5.80 o 
   5   1  10       30.68       30.00      6.36 o 
   7   1  10        0.26        0.77     10.23 o 
   9   1  10        0.69       -0.92     11.59 o 
  11   1  10        1.04        3.66     13.20 o 
 -12   2  10      292.17      310.19     18.02 o 
 -10   2  10      267.25      266.47     15.26 o 
  -8   2  10     1504.06     1474.12     71.85 o 
  -6   2  10     2750.56     2620.86    114.97 o 
  -4   2  10     2565.41     2409.90    105.57 o 
  -2   2  10     7767.31     7938.70    325.31 o 
   0   2  10     6179.83     6088.79    250.59 o 
   2   2  10     3219.55     3243.07    137.16 o 
   4   2  10     7723.06     7964.49    326.66 o 
   6   2  10     3149.12     3221.71    138.66 o 
   8   2  10     1160.33     1243.10     62.52 o 
  10   2  10     2218.42     2198.45    102.96 o 
  12   2  10      822.49      853.98     48.14 o 
 -11   3  10        5.36       14.33     10.73 o 
  -9   3  10      103.41      113.17      9.31 o 
  -7   3  10      843.79      787.89     42.98 o 
  -5   3  10      114.88      121.44      8.42 o 
  -3   3  10        2.49        2.29     15.64 o 
  -1   3  10     1171.48     1258.82     59.80 o 
   1   3  10      321.21      284.15     15.98 o 
   3   3  10     1160.85     1094.27     54.21 o 
   5   3  10     1970.54     1940.83     88.47 o 
   7   3  10       13.35       12.69      8.09 o 
   9   3  10       34.06       30.62      7.58 o 
  11   3  10      204.71      195.53     12.52 o 
 -10   4  10      261.53      249.00     15.05 o 
  -8   4  10     1117.34     1162.24     60.40 o 
  -6   4  10     1950.71     1932.49     88.80 o 
  -4   4  10     1548.38     1521.30     71.35 o 
  -2   4  10     1258.44     1409.62     66.51 o 
   0   4  10     2632.30     2577.18    112.46 o 
   2   4  10     5951.32     5789.83    240.62 o 
   4   4  10     3715.60     3670.97    156.68 o 
   6   4  10     1249.22     1319.10     64.36 o 
   8   4  10      866.80      884.92     48.15 o 
  10   4  10      594.82      595.41     34.85 o 
 -11   5  10        0.36       -1.90     11.59 o 
  -9   5  10       39.26       36.54      8.41 o 
  -7   5  10      721.51      742.51     41.65 o 
  -5   5  10      251.86      238.34     13.15 o 
  -3   5  10        8.85       14.18     10.02 o 
  -1   5  10      134.99      142.56      9.37 o 
   1   5  10      730.77      692.26     38.72 o 
   3   5  10     1409.96     1416.08     67.94 o 
   5   5  10      570.46      591.61     33.04 o 
   7   5  10       10.25        9.30      6.66 o 
   9   5  10       20.04       24.38      7.73 o 
 -10   6  10      106.14      105.20     10.67 o 
  -8   6  10      371.14      403.03     23.92 o 
  -6   6  10      265.96      270.76     15.70 o 
  -4   6  10      282.60      258.43     15.08 o 
  -2   6  10      322.64      328.76     18.00 o 
   0   6  10      370.55      373.25     21.15 o 
   2   6  10     1134.54     1025.34     53.65 o 
   4   6  10      779.60      754.89     41.75 o 
   6   6  10      413.34      451.61     25.05 o 
   8   6  10      312.84      309.38     16.81 o 
  10   6  10      132.87      130.95     10.76 o 
  -9   7  10        1.50      -11.36     22.98 o 
  -7   7  10       61.83       54.20      8.59 o 
  -5   7  10        7.02        2.32      9.75 o 
  -3   7  10      134.21      123.88      9.28 o 
  -1   7  10      132.99      133.93      9.25 o 
   1   7  10       33.82       33.27      7.11 o 
   3   7  10      149.78      145.74      9.96 o 
   5   7  10       45.28       46.68      7.64 o 
   7   7  10        3.46       -3.98     21.26 o 
   9   7  10       16.43       -4.13     23.81 o 
  -8   8  10       33.01       -1.25     12.52 o 
  -6   8  10       79.01       83.84      9.34 o 
  -4   8  10       39.96       44.27      8.06 o 
  -2   8  10        2.76       14.63      9.25 o 
   0   8  10       60.43       55.81      7.67 o 
   2   8  10      188.28      173.88     10.91 o 
   4   8  10       97.43      101.81      9.10 o 
   6   8  10       70.59       65.05      8.71 o 
  -5   9  10       69.34       84.53      9.87 o 
  -3   9  10        7.60       21.91      8.47 o 
  -1   9  10       23.93       29.73      8.26 o 
   1   9  10      182.01      174.44     11.78 o 
   3   9  10      153.14      164.17     11.39 o 
   5   9  10       58.57       71.47      9.54 o 
  -4  10  10       14.50      -11.89     24.76 o 
  -2  10  10      198.06      194.67     12.58 o 
   0  10  10       10.47       21.88     11.33 o 
   2  10  10        2.73        5.86     10.55 o 
 -11   1  11        5.78       13.88     11.09 o 
  -9   1  11       10.08       21.32     12.46 o 
  -7   1  11      189.93      171.90     10.41 o 
  -5   1  11      423.42      419.74     23.84 o 
  -3   1  11      804.79      734.71     40.55 o 
  -1   1  11      738.91      710.97     38.67 o 
   1   1  11       21.70       23.13      5.77 o 
   3   1  11        0.87        0.95     16.26 o 
   5   1  11       15.55       18.94      6.75 o 
   7   1  11      504.39      496.40     27.62 o 
   9   1  11      163.32      158.92     10.76 o 
  11   1  11      259.54      258.01     14.69 o 
 -10   2  11      310.95      313.33     17.52 o 
  -8   2  11       20.29       13.62      9.93 o 
  -6   2  11       16.15        8.62      6.75 o 
  -4   2  11      920.57      970.79     49.64 o 
  -2   2  11     1053.17     1027.08     52.05 o 
   0   2  11     1710.29     1747.01     78.84 o 
   2   2  11     1742.44     1769.89     79.62 o 
   4   2  11        6.11        4.31      6.54 o 
   6   2  11      196.44      195.31     11.15 o 
   8   2  11      634.76      628.87     35.66 o 
  10   2  11       39.28       42.07      8.41 o 
 -11   3  11       79.42       83.46      9.60 o 
  -9   3  11      148.50      144.52     10.62 o 
  -7   3  11      127.13      134.02      9.63 o 
  -5   3  11       11.43        8.00      7.82 o 
  -3   3  11       56.85       53.81      7.08 o 
  -1   3  11      525.97      581.85     32.57 o 
   1   3  11      543.42      580.44     32.36 o 
   3   3  11      145.25      170.10     10.35 o 
   5   3  11        4.86        7.88     17.63 o 
   7   3  11       81.11      107.66      8.68 o 
   9   3  11      395.31      385.00     22.55 o 
  11   3  11      197.87      199.15     12.85 o 
 -10   4  11      407.57      413.67     22.16 o 
  -8   4  11      488.24      509.16     28.36 o 
  -6   4  11      422.37      426.50     23.98 o 
  -4   4  11     1320.24     1329.28     65.12 o 
  -2   4  11     1918.89     1942.57     88.34 o 
   0   4  11     3330.38     3441.69    147.49 o 
   2   4  11     3117.28     3116.57    134.81 o 
   4   4  11      913.52      893.27     47.75 o 
   6   4  11     1090.66     1034.17     54.17 o 
   8   4  11      672.32      657.84     36.79 o 
  10   4  11      141.71      146.51     10.88 o 
  -9   5  11      289.29      339.31     19.93 o 
  -7   5  11      764.50      900.78     48.14 o 
  -5   5  11      481.18      510.00     27.73 o 
  -3   5  11      463.09      457.72     25.56 o 
  -1   5  11      626.86      652.97     36.32 o 
   1   5  11      951.57      931.19     50.26 o 
   3   5  11      798.50      806.61     43.30 o 
   5   5  11      696.34      670.90     38.20 o 
   7   5  11      592.83      605.72     33.81 o 
   9   5  11      191.48      202.34     12.64 o 
  -8   6  11      371.63      392.82     21.78 o 
  -6   6  11      942.59      965.15     54.03 o 
  -4   6  11     2158.71     2234.94    102.16 o 
  -2   6  11     1431.37     1493.92     71.99 o 
   0   6  11     2148.42     2030.80     93.78 o 
   2   6  11     3090.67     2963.37    130.77 o 
   4   6  11     1684.08     1668.13     79.80 o 
   6   6  11     1137.05     1102.30     59.53 o 
   8   6  11      824.19      785.06     45.91 o 
  -7   7  11      423.32      467.35     27.37 o 
  -5   7  11     1070.46     1111.97     60.08 o 
  -3   7  11      517.51      540.15     30.18 o 
  -1   7  11      141.44      161.47     10.26 o 
   1   7  11     1079.95     1056.01     56.31 o 
   3   7  11     1318.67     1355.88     68.29 o 
   5   7  11      673.47      712.42     39.68 o 
   7   7  11      511.72      524.85     29.93 o 
  -6   8  11      276.15      294.75     17.85 o 
  -4   8  11      432.92      492.27     28.09 o 
  -2   8  11      825.12      779.81     44.22 o 
   0   8  11      605.43      605.82     34.08 o 
   2   8  11      251.99      261.37     14.84 o 
   4   8  11      530.38      517.09     29.01 o 
   6   8  11      617.12      568.90     32.68 o 
  -5   9  11      702.34      735.27     42.80 o 
  -3   9  11     1038.25     1094.16     61.32 o 
  -1   9  11     1779.51     1766.55     86.46 o 
   1   9  11     1313.43     1350.32     71.22 o 
   3   9  11      907.29      933.75     51.07 o 
   5   9  11      988.99     1006.68     55.27 o 
  -2  10  11      238.29      240.51     14.36 o 
   0  10  11      129.22      131.22     10.97 o 
   2  10  11      414.13      420.80     23.89 o 
 -10   0  12     1110.02     1147.44     62.85 o 
  -8   0  12     2816.37     2655.58    120.25 o 
  -6   0  12     2243.75     2096.38     95.51 o 
  -4   0  12     1641.95     1632.43     76.29 o 
  -2   0  12     8249.30     8462.20    347.67 o 
   0   0  12     8283.60     8738.25    357.96 o 
   2   0  12     6735.18     7061.79    290.82 o 
   4   0  12     6658.53     6854.04    283.38 o 
   6   0  12     1370.65     1419.86     68.43 o 
   8   0  12     1800.90     1760.12     84.58 o 
  10   0  12     1959.59     1943.24     94.36 o 
 -11   1  12        0.74       -6.75     15.01 o 
  -9   1  12        0.10       -0.24     13.50 o 
  -7   1  12       35.57       35.02      8.32 o 
  -5   1  12       48.69       32.41      7.82 o 
  -3   1  12      100.31       96.10      8.33 o 
  -1   1  12       22.86       26.28      7.14 o 
   1   1  12      190.93      202.51     11.27 o 
   3   1  12       16.26       26.07      8.50 o 
   5   1  12       33.13       22.27      7.34 o 
   7   1  12        9.42        8.71     11.09 o 
   9   1  12      115.97      117.45      9.81 o 
  11   1  12        0.31        0.12     14.18 o 
 -10   2  12      304.17      319.42     16.98 o 
  -8   2  12     1623.98     1644.21     79.81 o 
  -6   2  12     2135.86     2033.55     93.51 o 
  -4   2  12      573.83      578.87     32.86 o 
  -2   2  12     2894.17     2994.28    129.73 o 
   0   2  12     4658.47     4801.89    201.05 o 
   2   2  12     2477.14     2711.19    117.69 o 
   4   2  12     3025.84     3026.73    131.24 o 
   6   2  12     1464.38     1502.70     72.26 o 
   8   2  12      849.92      872.80     46.66 o 
  10   2  12      835.02      887.75     49.06 o 
 -11   3  12        0.70       -7.22     11.83 o 
  -9   3  12        1.79      -14.86     22.92 o 
  -7   3  12      242.01      223.42     13.24 o 
  -5   3  12       61.85       97.16      8.32 o 
  -3   3  12      449.26      446.33     25.47 o 
  -1   3  12     1567.77     1488.87     70.99 o 
   1   3  12        8.80       16.26      6.66 o 
   3   3  12       12.47       19.83      8.62 o 
   5   3  12      258.81      254.52     14.25 o 
   7   3  12       94.79       84.20      8.30 o 
   9   3  12      294.94      291.25     16.60 o 
 -10   4  12      279.99      293.41     16.27 o 
  -8   4  12      611.49      617.90     34.82 o 
  -6   4  12      894.58      855.41     46.40 o 
  -4   4  12     1599.55     1531.86     73.89 o 
  -2   4  12     1456.07     1403.87     67.95 o 
   0   4  12     1517.14     1570.06     74.25 o 
   2   4  12     1504.85     1526.00     72.67 o 
   4   4  12     1157.50     1160.00     58.80 o 
   6   4  12     1136.84     1097.96     58.46 o 
   8   4  12      646.96      662.24     37.18 o 
  10   4  12      353.10      364.66     20.17 o 
  -9   5  12        9.10      -11.45     23.54 o 
  -7   5  12       82.82       68.59      9.04 o 
  -5   5  12       58.40       67.49      8.44 o 
  -3   5  12      342.16      364.55     20.97 o 
  -1   5  12      333.53      277.83     16.93 o 
   1   5  12       21.47       23.52      6.84 o 
   3   5  12      137.49      126.29      9.16 o 
   5   5  12      201.66      194.08     11.51 o 
   7   5  12       42.76       54.55      8.21 o 
   9   5  12       66.21       72.60      9.07 o 
  -8   6  12       97.61       98.71     10.20 o 
  -6   6  12      137.31      123.64     10.47 o 
  -4   6  12      380.76      381.01     20.53 o 
  -2   6  12      580.72      593.46     32.83 o 
   0   6  12      772.41      744.96     41.42 o 
   2   6  12      102.89       99.37      8.80 o 
   4   6  12        8.84       19.03      9.45 o 
   6   6  12      385.24      399.71     23.12 o 
   8   6  12      342.30      337.94     19.84 o 
  -7   7  12        1.64      -18.28     23.81 o 
  -5   7  12       27.12       29.08      8.41 o 
  -3   7  12        2.19        1.81     10.11 o 
  -1   7  12      205.40      185.81     11.69 o 
   1   7  12      104.45       93.84      8.98 o 
   3   7  12        3.98        4.52     20.51 o 
   5   7  12        3.24       -4.91     10.29 o 
   7   7  12        3.95      -12.40     12.40 o 
  -6   8  12       16.62       14.83     24.23 o 
  -4   8  12       60.90       71.50      8.95 o 
  -2   8  12      121.51      116.47     10.02 o 
   0   8  12       93.29       88.75      9.19 o 
   2   8  12        4.66       -2.26     10.17 o 
   4   8  12        0.65       -0.89     21.64 o 
   6   8  12       27.71       16.44     11.33 o 
  -3   9  12      177.15      197.13     13.14 o 
  -1   9  12        1.36      -18.01     25.83 o 
   1   9  12       16.82       12.04      8.92 o 
   3   9  12      175.14      167.57     12.16 o 
 -11   1  13       27.14       36.92     12.69 o 
  -9   1  13       54.41       46.38      8.89 o 
  -7   1  13      312.07      301.81     17.16 o 
  -5   1  13       42.17       44.54      7.25 o 
  -3   1  13      272.33      273.64     14.78 o 
  -1   1  13      190.86      237.54     13.12 o 
   1   1  13      281.25      242.41     13.51 o 
   3   1  13       97.17       99.82      8.00 o 
   5   1  13      463.19      479.69     27.38 o 
   7   1  13       71.41       88.04      8.24 o 
   9   1  13       49.05       53.22      8.47 o 
 -10   2  13      118.09      118.13     11.03 o 
  -8   2  13       51.88       47.54      9.01 o 
  -6   2  13      131.45      122.96      9.81 o 
  -4   2  13      283.74      251.80     14.37 o 
  -2   2  13       17.19       14.72      9.69 o 
   0   2  13      409.55      467.95     26.66 o 
   2   2  13      536.42      572.04     31.91 o 
   4   2  13      226.20      234.61     13.12 o 
   6   2  13      396.04      414.38     22.94 o 
   8   2  13       50.77       50.57     11.00 o 
  10   2  13       42.45       34.10      8.86 o 
  -9   3  13      254.26      258.04     14.66 o 
  -7   3  13      171.06      159.96     11.24 o 
  -5   3  13      120.60      132.47      9.75 o 
  -3   3  13      763.57      751.24     41.18 o 
  -1   3  13     1187.32     1263.90     62.78 o 
   1   3  13      140.54      168.67     10.65 o 
   3   3  13       92.55       73.62     10.82 o 
   5   3  13      352.09      374.87     20.91 o 
   7   3  13      223.37      195.87     12.85 o 
   9   3  13      189.95      178.93     12.10 o 
 -10   4  13       92.23       83.31     10.61 o 
  -8   4  13      108.12      104.25     10.11 o 
  -6   4  13      987.34      959.04     52.48 o 
  -4   4  13     1277.87     1253.70     64.00 o 
  -2   4  13      161.74      163.56     10.53 o 
   0   4  13      740.34      724.15     39.54 o 
   2   4  13     1311.30     1278.27     63.95 o 
   4   4  13      944.81      980.07     52.93 o 
   6   4  13     1163.73     1141.51     60.78 o 
   8   4  13      270.86      268.19     15.14 o 
  -9   5  13      130.22      144.27     11.72 o 
  -7   5  13      225.86      233.37     13.74 o 
  -5   5  13      714.81      801.16     44.57 o 
  -3   5  13      798.67      883.05     48.36 o 
  -1   5  13     1554.27     1506.33     74.29 o 
   1   5  13     1016.14      983.82     52.22 o 
   3   5  13      133.46      151.41     10.14 o 
   5   5  13      585.73      607.11     34.43 o 
   7   5  13      607.20      616.17     35.42 o 
  -8   6  13      207.17      206.68     13.68 o 
  -6   6  13      538.40      543.87     30.47 o 
  -4   6  13     1374.33     1494.27     74.31 o 
  -2   6  13      906.05      946.39     53.19 o 
   0   6  13      527.40      499.75     28.51 o 
   2   6  13     1421.58     1399.62     71.19 o 
   4   6  13     1178.18     1157.65     62.27 o 
   6   6  13      565.75      602.10     34.58 o 
  -7   7  13      192.45      224.16     14.04 o 
  -5   7  13      484.54      489.48     26.81 o 
  -3   7  13      959.33     1044.34     58.52 o 
  -1   7  13      850.96      869.40     48.03 o 
   1   7  13      552.12      558.93     31.90 o 
   3   7  13      494.76      508.01     29.07 o 
   5   7  13      577.92      582.23     33.09 o 
  -4   8  13      220.12      209.33     13.38 o 
  -2   8  13      229.08      223.35     13.53 o 
   0   8  13      411.76      395.20     22.64 o 
   2   8  13      499.09      483.21     26.75 o 
   4   8  13       75.78       80.48      9.48 o 
  -1   9  13     1139.00     1164.42     63.27 o 
   1   9  13     1352.81     1321.52     72.68 o 
 -10   0  14      631.81      623.40     34.22 o 
  -8   0  14     2062.53     2005.46     96.24 o 
  -6   0  14     1794.55     1717.01     82.64 o 
  -4   0  14     3486.30     3175.88    139.27 o 
  -2   0  14     8550.77     8469.40    350.17 o 
   0   0  14     3950.45     4207.58    178.96 o 
   2   0  14     3410.58     3479.90    149.85 o 
   4   0  14     5375.30     5505.73    231.68 o 
   6   0  14     2850.17     3087.92    136.77 o 
   8   0  14     1931.43     1987.22     95.92 o 
  -9   1  14       16.06       28.12     14.06 o 
  -7   1  14        0.98      -24.41     24.41 o 
  -5   1  14      165.76      155.83     10.47 o 
  -3   1  14        3.80       20.48     12.46 o 
  -1   1  14       22.97       38.17      7.61 o 
   1   1  14        2.69        7.46     11.39 o 
   3   1  14       36.68       38.80      7.05 o 
   5   1  14       12.85       11.36      8.12 o 
   7   1  14       33.49       28.36     10.58 o 
   9   1  14        3.25       -6.93     14.21 o 
 -10   2  14      351.98      375.24     20.61 o 
  -8   2  14      649.27      642.33     36.79 o 
  -6   2  14     1405.53     1361.25     70.00 o 
  -4   2  14     2579.50     2475.87    112.26 o 
  -2   2  14     3766.24     3615.21    156.54 o 
   0   2  14     2299.19     2342.17    105.23 o 
   2   2  14     1756.81     1746.39     81.29 o 
   4   2  14     2784.06     2856.14    126.35 o 
   6   2  14     2187.01     2210.02    102.94 o 
   8   2  14     1141.06     1143.03     62.98 o 
  -9   3  14       28.10        2.59     24.70 o 
  -7   3  14       75.37       65.05      9.57 o 
  -5   3  14       28.88       43.82      8.24 o 
  -3   3  14      249.88      238.96     13.27 o 
  -1   3  14      265.58      279.69     15.56 o 
   1   3  14      326.69      360.94     21.78 o 
   3   3  14      527.18      479.02     26.93 o 
   5   3  14       59.73       55.92      8.41 o 
   7   3  14       23.48       15.55     10.64 o 
   9   3  14       48.91       49.74     11.89 o 
  -8   4  14      391.31      390.69     21.75 o 
  -6   4  14      770.89      716.98     39.77 o 
  -4   4  14     1326.61     1308.69     67.42 o 
  -2   4  14     2395.76     2251.94    104.02 o 
   0   4  14     1722.61     1783.72     84.34 o 
   2   4  14      785.32      759.10     42.13 o 
   4   4  14     1911.68     1936.29     91.46 o 
   6   4  14     1444.82     1450.05     74.13 o 
   8   4  14      330.99      340.34     19.87 o 
  -7   5  14      102.98      112.72     10.70 o 
  -5   5  14       72.62       72.10      9.72 o 
  -3   5  14      267.93      264.89     14.66 o 
  -1   5  14      205.52      232.42     13.44 o 
   1   5  14        7.26       16.20      9.45 o 
   3   5  14      253.85      264.47     15.20 o 
   5   5  14      440.54      459.08     25.71 o 
   7   5  14       26.63       30.23     11.51 o 
  -6   6  14      273.03      259.44     15.29 o 
  -4   6  14      291.53      301.07     17.43 o 
  -2   6  14      451.21      465.07     26.54 o 
   0   6  14      915.79      940.46     51.52 o 
   2   6  14      511.28      509.73     29.07 o 
   4   6  14      410.86      435.19     24.51 o 
   6   6  14      291.48      300.49     17.22 o 
  -5   7  14       40.12       46.71      9.48 o 
  -3   7  14       18.90       -3.24     23.63 o 
  -1   7  14       70.95       69.96      9.34 o 
   1   7  14        1.42        4.85     10.88 o 
   3   7  14       28.20       34.93     11.36 o 
   5   7  14      205.72      213.67     13.74 o 
  -2   8  14       92.74       93.51     10.23 o 
   0   8  14      107.13       92.17     10.20 o 
   2   8  14      173.35      180.68     12.73 o 
  -9   1  15       57.75       60.47     11.42 o 
  -7   1  15      198.68      219.14     13.71 o 
  -5   1  15      244.80      224.94     13.03 o 
  -3   1  15      547.25      511.39     29.26 o 
  -1   1  15      148.34      158.68     10.50 o 
   1   1  15       67.27       69.19      7.97 o 
   3   1  15      560.59      583.33     32.35 o 
   5   1  15      314.29      324.23     17.85 o 
   7   1  15      117.17      119.62     10.05 o 
  -8   2  15       32.34       35.50      9.54 o 
  -6   2  15      117.55      105.56     10.44 o 
  -4   2  15       14.54       12.75     11.21 o 
  -2   2  15       60.40       54.71      8.53 o 
   0   2  15      389.02      383.83     21.36 o 
   2   2  15       74.42       73.56      8.35 o 
   4   2  15       37.15       25.39      8.32 o 
   6   2  15       50.27       38.05     11.36 o 
   8   2  15       31.65       30.80     11.74 o 
  -7   3  15      504.49      500.69     28.18 o 
  -5   3  15      258.53      259.83     14.66 o 
  -3   3  15      273.46      242.35     13.98 o 
  -1   3  15      711.33      695.00     39.24 o 
   1   3  15      513.47      505.04     28.06 o 
   3   3  15      963.31      929.81     50.72 o 
   5   3  15      752.63      800.31     44.57 o 
   7   3  15       59.01       73.67      9.16 o 
  -8   4  15       32.00        6.57      9.87 o 
  -6   4  15      227.13      194.02     13.15 o 
  -4   4  15      418.21      409.38     21.66 o 
  -2   4  15      269.89      272.45     15.85 o 
   0   4  15      628.39      586.28     32.83 o 
   2   4  15      428.85      430.67     23.59 o 
   4   4  15      120.18      113.14     10.47 o 
   6   4  15      276.02      256.95     14.99 o 
  -7   5  15      332.98      375.56     21.95 o 
  -5   5  15      582.48      613.22     34.49 o 
  -3   5  15      460.53      462.22     26.48 o 
  -1   5  15      712.64      750.67     43.40 o 
   1   5  15      755.23      773.65     44.57 o 
   3   5  15     1104.78     1120.05     61.84 o 
   5   5  15      977.06     1040.64     57.45 o 
  -6   6  15      161.33      166.97     12.85 o 
  -4   6  15      267.83      274.01     15.88 o 
  -2   6  15      361.51      375.47     21.03 o 
   0   6  15      696.47      658.66     37.06 o 
   2   6  15      639.34      652.19     36.94 o 
   4   6  15      157.38      155.70     11.83 o 
  -3   7  15      501.02      562.29     31.54 o 
  -1   7  15      590.69      614.11     35.41 o 
   1   7  15      433.51      465.60     26.72 o 
   3   7  15      618.57      643.94     36.52 o 
  -8   0  16      898.75      900.33     51.27 o 
  -6   0  16     1583.78     1561.92     80.05 o 
  -4   0  16     1750.39     1672.53     82.45 o 
  -2   0  16     2126.37     2028.46     96.04 o 
   0   0  16     2753.06     2692.65    121.57 o 
   2   0  16     3768.71     3897.95    169.10 o 
   4   0  16     2930.14     3113.90    138.56 o 
   6   0  16     1282.88     1321.30     69.40 o 
  -7   1  16       11.48       11.53     10.46 o 
  -5   1  16        9.81        8.35     14.51 o 
  -3   1  16       48.39       40.17     10.08 o 
  -1   1  16       10.38        8.77     10.46 o 
   1   1  16        8.18       14.69     10.05 o 
   3   1  16        2.05        1.52     13.59 o 
   5   1  16        0.09       -0.98     21.79 o 
   7   1  16        0.12       -8.50     22.68 o 
  -8   2  16      422.01      449.51     24.96 o 
  -6   2  16      721.82      713.13     40.48 o 
  -4   2  16     1190.95     1182.31     63.94 o 
  -2   2  16     1335.15     1331.46     69.45 o 
   0   2  16     1099.31     1103.31     59.14 o 
   2   2  16     1971.50     2031.27     95.58 o 
   4   2  16     2039.11     2148.44    100.75 o 
   6   2  16      730.20      791.05     44.23 o 
  -7   3  16       33.06       26.93     12.78 o 
  -5   3  16       19.69       31.42      8.92 o 
  -3   3  16       88.93       91.49     10.05 o 
  -1   3  16       23.85       38.53     11.24 o 
   1   3  16      141.15      123.43     10.65 o 
   3   3  16      254.64      239.19     14.16 o 
   5   3  16       67.18       77.39      9.31 o 
   7   3  16       28.50       32.82      8.83 o 
  -6   4  16      669.20      646.12     36.88 o 
  -4   4  16      426.60      379.06     23.00 o 
  -2   4  16      825.58      814.14     47.04 o 
   0   4  16      865.41      862.81     47.52 o 
   2   4  16      830.15      808.33     45.02 o 
   4   4  16     1434.70     1537.63     78.15 o 
   6   4  16      567.90      543.66     30.83 o 
  -5   5  16       11.66       15.67     11.80 o 
  -3   5  16       88.66       80.40      9.90 o 
  -1   5  16      184.48      195.88     13.05 o 
   1   5  16       26.79       31.45      8.53 o 
   3   5  16       76.30       90.09     10.02 o 
   5   5  16      101.94       97.88     10.73 o 
  -4   6  16      112.98      117.36     11.36 o 
  -2   6  16      147.69      160.27     11.72 o 
   0   6  16      276.75      258.70     15.14 o 
   2   6  16      497.40      500.91     27.37 o 
  -7   1  17        5.54        2.82     25.95 o 
  -5   1  17        0.82        3.98     11.59 o 
  -3   1  17       75.40       66.54     10.82 o 
  -1   1  17      201.17      201.16     12.76 o 
   1   1  17      113.19      105.26      9.84 o 
   3   1  17       53.19       43.29      8.62 o 
   5   1  17       23.03       23.37      9.51 o 
  -6   2  17       27.34       35.88      9.60 o 
  -4   2  17       27.40       28.24      9.10 o 
  -2   2  17       86.88       77.22     10.08 o 
   0   2  17      103.39      102.10     10.26 o 
   2   2  17       90.28       84.92     10.05 o 
   4   2  17       89.36       82.80      9.78 o 
   6   2  17       22.87        6.72     24.44 o 
  -5   3  17       69.31       53.07     13.08 o 
  -3   3  17       73.93       60.41      9.78 o 
  -1   3  17      232.60      217.85     13.47 o 
   1   3  17      203.27      184.02     12.16 o 
   3   3  17      328.12      298.82     17.34 o 
   5   3  17      145.87      143.89     11.30 o 
  -4   4  17      278.81      292.46     16.72 o 
  -2   4  17      429.33      444.95     25.62 o 
   0   4  17      293.90      293.06     16.48 o 
   2   4  17      187.94      198.32     13.00 o 
   4   4  17      152.75      152.81     11.89 o 
  -3   5  17      240.77      225.16     14.48 o 
  -1   5  17      310.57      317.37     17.49 o 
   1   5  17      193.32      184.70     12.82 o 
   3   5  17      443.54      447.00     26.15 o 
  -4   0  18      288.85      264.74     15.64 o 
  -2   0  18      782.53      779.71     44.21 o 
   0   0  18     1515.85     1551.05     79.15 o 
   2   0  18     1125.84     1135.65     62.85 o 
   4   0  18      767.53      787.27     44.24 o 
  -5   1  18       10.78        9.33     16.68 o 
  -3   1  18        6.61        9.33     11.95 o 
  -1   1  18       23.32       31.01     12.16 o 
   1   1  18        4.18        1.19     11.27 o 
   3   1  18        7.38        4.25     14.33 o 
  -4   2  18       96.90       80.04     10.64 o 
  -2   2  18      723.19      752.70     41.70 o 
   0   2  18      727.45      762.72     41.88 o 
   2   2  18      409.51      419.76     23.86 o 
   4   2  18      387.50      396.60     21.69 o 
  -3   3  18       55.99       59.58     10.20 o 
  -1   3  18       30.36       36.57     12.34 o 
   1   3  18        0.31       -5.44     11.18 o 
   3   3  18        5.37       10.79     23.28 o 
  -2   4  18      499.68      484.95     27.17 o 
   0   4  18      361.19      356.12     20.26 o 
   2   4  18      228.44      226.38     15.05 o 
  -3   1  19        2.92       -6.90     26.93 o 
  -1   1  19       24.26       24.50     12.81 o 
   1   1  19        1.53       -8.68     25.54 o 
  -2   2  19        2.67       -9.13     28.00 o 
   0   2  19        3.13       -0.56     12.31 o 
                                                 
